# Supplementary material for: SEL120-34A is a novel CDK8 inhibitor active in AML cells with high levels of serine phosphorylation of STAT1 and STAT5 transactivation domains
Source: Oncotarget. 2017 Apr 4;8(20):33779–95. doi: 10.18632/oncotarget.16810 (PMC5464911; doi:10.18632/oncotarget.16810)
Supplement: Supplementary file 2 [file oncotarget-08-33779-s002.xlsx]

## Sheet: Table S3
Table S3. List of probesets differentiating between control and SEL120-34A treated Colo205 xenografts.
PROBE_ID	SYMBOL	p.vals	p.adj	FC_12
ILMN_1678671	KLHL24	4.85686e-07	0.00988662	0.592166
ILMN_1666924	PINK1	1.17917e-06	0.0120016	0.508887
ILMN_2167808	TM4SF5	2.06115e-06	0.0123696	0.306032
ILMN_1727589	SULT2B1	2.78925e-06	0.0123696	0.5183
ILMN_1750693	SSR1	3.03832e-06	0.0123696	1.5451
ILMN_1790881	HNMT	6.56835e-06	0.0173348	0.40987
ILMN_1658247	OAS1	7.67179e-06	0.0173348	0.369061
ILMN_2402930	LOC440926	7.8403e-06	0.0173348	0.699105
ILMN_1717717	FLJ46361	8.23941e-06	0.0173348	0.887588
ILMN_1712357	HNRPK	8.72762e-06	0.0173348	0.648835
ILMN_1769316	UMODL1	9.3674e-06	0.0173348	0.560678
ILMN_1702759	TMX4	1.0821e-05	0.017715	0.627919
ILMN_1767324	EIF4EBP1	1.13134e-05	0.017715	1.72021
ILMN_1748625	TCEAL4	1.36682e-05	0.0186226	0.754728
ILMN_2128967	C11orf1	1.37227e-05	0.0186226	1.4971
ILMN_1746175	TNFSF4	1.58856e-05	0.020054	0.605184
ILMN_1811632	FMO5	1.87158e-05	0.020054	0.566978
ILMN_1666049	NUP214	2.10744e-05	0.020054	1.52857
ILMN_2309848	FXYD5	2.23974e-05	0.020054	0.723251
ILMN_1720771	STX11	2.37126e-05	0.020054	0.730067
ILMN_2347798	IFI6	2.46066e-05	0.020054	0.332676
ILMN_1791545	KRT23	2.52087e-05	0.020054	0.454441
ILMN_1853876		2.5752e-05	0.020054	1.39105
ILMN_3244611	LOC100132060	2.94132e-05	0.020054	0.556587
ILMN_1742069	ZSWIM5	2.94742e-05	0.020054	0.598071
ILMN_1669201	ABCF2	2.9529e-05	0.020054	1.37832
ILMN_1698953	BTN1A1	3.02034e-05	0.020054	4.11576
ILMN_1809467	VAMP5	3.04878e-05	0.020054	0.619321
ILMN_1659752	LOC730996	3.1369e-05	0.020054	0.510002
ILMN_2329735	ECM1	3.22162e-05	0.020054	0.59009
ILMN_1679042	LOC645937	3.23338e-05	0.020054	1.5805
ILMN_1704861	MYO1A	3.25731e-05	0.020054	1.35355
ILMN_1652490	MANSC1	3.3404e-05	0.020054	0.514797
ILMN_1659777	RUFY1	3.34956e-05	0.020054	0.72903
ILMN_2322831	NOS2A	3.6236e-05	0.0209408	0.687692
ILMN_2323944	FAM110A	3.70342e-05	0.0209408	0.756314
ILMN_1697448	TXNIP	4.28114e-05	0.0216221	0.577791
ILMN_1728478	CXCL16	4.36124e-05	0.0216221	0.640733
ILMN_1703695	C19orf12	4.36454e-05	0.0216221	0.807027
ILMN_2372398	ALDH5A1	4.4153e-05	0.0216221	0.670855
ILMN_1673543	PGM2	4.56248e-05	0.0216221	1.26787
ILMN_2355486	FAM3B	4.59921e-05	0.0216221	0.713489
ILMN_1725338	CLDN23	4.62789e-05	0.0216221	0.720583
ILMN_1674985	TMEM51	4.7646e-05	0.0216221	0.658158
ILMN_1811889	RAB39B	4.87626e-05	0.0216221	0.862757
ILMN_1679158	FAAH2	4.8861e-05	0.0216221	0.66041
ILMN_1693410	BRI3BP	5.09451e-05	0.0220646	1.29772
ILMN_3237703	LOC645431	5.35076e-05	0.0225592	1.87958
ILMN_2311537	HMGA1	5.49917e-05	0.0225592	1.35715
ILMN_1760890	SEPN1	5.54117e-05	0.0225592	1.328
ILMN_2320574	RGPD5	5.83618e-05	0.0232944	0.876264
ILMN_1769517	PRKDC	6.28732e-05	0.0242028	1.72513
ILMN_1727271	WARS	6.40213e-05	0.0242028	1.55359
ILMN_1769245	GLIPR1	6.42047e-05	0.0242028	2.31306
ILMN_1745374	IFI35	6.97803e-05	0.0258263	0.646976
ILMN_1685742	NIPA2	7.11978e-05	0.0258804	0.766558
ILMN_1804207	MRPL4	7.39177e-05	0.0261314	1.40652
ILMN_2336609	SYTL2	7.79703e-05	0.0261314	1.79156
ILMN_1797310	ATP6V1D	7.88796e-05	0.0261314	0.765533
ILMN_1810235	ATP6V1E2	7.94635e-05	0.0261314	1.61487
ILMN_3242551	LOC100130707	8.11791e-05	0.0261314	0.709483
ILMN_1794492	HOXC6	8.16846e-05	0.0261314	0.565025
ILMN_2302716	ALDH18A1	8.17948e-05	0.0261314	1.8446
ILMN_3305466	ZNF788	8.31463e-05	0.0261314	1.29956
ILMN_1681263	SPINK4	8.40083e-05	0.0261314	1.48029
ILMN_1696066	CARS	8.47256e-05	0.0261314	1.1866
ILMN_1807067	C20orf118	8.73793e-05	0.0265477	0.585801
ILMN_2389151	UGP2	9.5315e-05	0.0277928	0.595223
ILMN_1658628	C14orf72	9.55409e-05	0.0277928	0.774036
ILMN_1687074	CDC14B	9.64522e-05	0.0277928	0.669353
ILMN_3250850	RFESD	9.86552e-05	0.0277928	1.41705
ILMN_1794803	NDP	9.86582e-05	0.0277928	0.753356
ILMN_1761363	VAMP4	9.97165e-05	0.0277928	0.673499
ILMN_2403889	PRMT5	0.000102257	0.0277928	1.71959
ILMN_2383964	CDCA4	0.000102994	0.0277928	1.26262
ILMN_1707124	TFPI	0.000104895	0.0277928	0.601854
ILMN_3249807	SKA2	0.000106656	0.0277928	0.712535
ILMN_2379823	TNFRSF19	0.000106921	0.0277928	0.699249
ILMN_3244114	DHRS11	0.000107862	0.0277928	1.40179
ILMN_2388547	EPSTI1	0.000113927	0.0287656	0.505382
ILMN_1676515	IMPDH1	0.000114463	0.0287656	2.18187
ILMN_2349061	IRF7	0.000117899	0.0290021	0.585838
ILMN_1810785	RNF11	0.000118254	0.0290021	0.681085
ILMN_2146968	ZNF510	0.000122553	0.0294904	0.761907
ILMN_1696284	CLDN18	0.000123142	0.0294904	3.01966
ILMN_2175112	KCNS3	0.000133043	0.0303591	0.712461
ILMN_1740572	TCN2	0.000133174	0.0303591	0.823957
ILMN_2323302	SON	0.000136573	0.0303591	0.711921
ILMN_1803824	ZDHHC9	0.000140439	0.0303591	0.708932
ILMN_1770719	KIAA0664	0.000140643	0.0303591	1.82098
ILMN_1681269	DYRK4	0.000140942	0.0303591	1.53025
ILMN_2383754	GTPBP10	0.000142144	0.0303591	1.26775
ILMN_1804306	LYPLA2P1	0.000142863	0.0303591	0.687636
ILMN_2198413	MYEOV	0.000144109	0.0303591	1.84113
ILMN_1674034	H2AFY	0.000145573	0.0303591	0.608565
ILMN_1765032	LOC440993	0.000145624	0.0303591	1.16701
ILMN_3244157	SNORD83B	0.000147467	0.0303591	2.30292
ILMN_1794612	UBA7	0.000148256	0.0303591	0.551135
ILMN_1726464	LOC646179	0.00015018	0.0303591	0.86055
ILMN_1741954	SMYD3	0.000150879	0.0303591	0.541714
ILMN_3187479	LOC100129982	0.000151739	0.0303591	1.36784
ILMN_1676257	TMEM211	0.000152123	0.0303591	0.65756
ILMN_1704531	PTGR1	0.000157388	0.0307459	0.626114
ILMN_1810559	RHOQ	0.000158967	0.0307459	1.61904
ILMN_2081682	SMAP2	0.000162554	0.0307459	0.588067
ILMN_2081344	PJCG6	0.000162602	0.0307459	0.707321
ILMN_1733155	GIT1	0.000165624	0.0307459	1.37339
ILMN_1754114	FLJ20021	0.000166084	0.0307459	1.43619
ILMN_1756550	NUP62CL	0.000167273	0.0307459	1.34753
ILMN_2375184	AAA1	0.000167557	0.0307459	0.673902
ILMN_1813314	HIST1H2BK	0.000168937	0.0307459	0.521603
ILMN_2089073	ATP9A	0.00016952	0.0307459	0.68923
ILMN_1751346	ERBB3	0.00017071	0.0307459	0.582706
ILMN_1688098	TBC1D4	0.00017301	0.0307459	2.1781
ILMN_3199994	LOC391810	0.000173969	0.0307459	0.789188
ILMN_1811955	PRMT5	0.000175988	0.0307459	1.89306
ILMN_2100815	TMEM9B	0.000178772	0.0307459	0.746853
ILMN_1750321	LBA1	0.000182189	0.0307459	0.768665
ILMN_1731518	PLD6	0.000184991	0.0307459	1.32741
ILMN_1755051	EFHC1	0.000185432	0.0307459	0.817115
ILMN_2376416	UBXN11	0.000187216	0.0307459	1.31702
ILMN_1741727	QPCT	0.000187405	0.0307459	0.663648
ILMN_1778956	STS	0.00018837	0.0307459	1.95916
ILMN_1662619	TFPI	0.000188999	0.0307459	0.578237
ILMN_1677484	SNAPC4	0.00019053	0.0307459	1.58036
ILMN_3282983	LOC100132992	0.000190538	0.0307459	0.736149
ILMN_1697420	TINF2	0.000191822	0.0307459	0.543506
ILMN_1663884	LOC730347	0.000193366	0.0307513	0.684268
ILMN_1658337	AKIRIN1	0.000197499	0.031165	0.739079
ILMN_3251691	POLR3G	0.000199866	0.0312038	1.73798
ILMN_1720468	NPSR1	0.000200811	0.0312038	1.45863
ILMN_1672606	OAS1	0.000203167	0.0313308	0.615122
ILMN_1792733	FOXA3	0.000204821	0.0313484	0.536169
ILMN_2048793	CIAO1	0.000209547	0.0314201	0.825718
ILMN_2070072	RPS7	0.000210665	0.0314201	1.81855
ILMN_1718063	LIPA	0.000211085	0.0314201	0.705697
ILMN_1677292	C5orf30	0.000211464	0.0314201	1.47308
ILMN_1779353	PUS7	0.000225144	0.0324543	1.49773
ILMN_1788457	ABCC4	0.000227305	0.0324543	2.41034
ILMN_1802973	ANAPC4	0.00022821	0.0324543	1.38046
ILMN_1686478	HIST1H2AG	0.000228801	0.0324543	0.685142
ILMN_1788203	HEY1	0.000230509	0.0324543	0.390743
ILMN_1678052	C19orf24	0.000231914	0.0324543	1.31883
ILMN_1763520	SULT2B1	0.000232158	0.0324543	0.487122
ILMN_1662318	CCDC59	0.000233693	0.0324543	1.33929
ILMN_1776267	CLN6	0.000234781	0.0324543	1.62959
ILMN_1745471	IRF9	0.000235251	0.0324543	0.32673
ILMN_1708743	NT5DC2	0.000236513	0.0324543	1.9907
ILMN_1718907	TSHZ1	0.000240328	0.0324543	0.557036
ILMN_3246401	AIF1L	0.000244191	0.0324543	1.70471
ILMN_1719660	SMPDL3B	0.000246173	0.0324543	0.798902
ILMN_1687306	LGALS2	0.000246889	0.0324543	1.75417
ILMN_1683215	ZBED3	0.000249939	0.0324543	1.53372
ILMN_1704472	EID2	0.000250314	0.0324543	0.723184
ILMN_2227533	ABHD14B	0.000250804	0.0324543	1.41063
ILMN_1677098	YPEL2	0.000252096	0.0324543	0.733684
ILMN_1713322	C7orf28B	0.000252395	0.0324543	0.815867
ILMN_1661589	CD151	0.000256592	0.0324543	0.723569
ILMN_3299407	LOC728553	0.000256922	0.0324543	1.32908
ILMN_1687940	FOXO3	0.000258713	0.0324543	0.857554
ILMN_1654064	LOC644334	0.000258884	0.0324543	0.656661
ILMN_2388800	PPAP2B	0.000259553	0.0324543	0.564339
ILMN_1689251	SPG3A	0.000262613	0.0324543	0.614929
ILMN_1736729	OAS2	0.000262803	0.0324543	0.619758
ILMN_1806757	MYBBP1A	0.000266795	0.0324543	1.32615
ILMN_2115340	HIST2H4A	0.000268633	0.0324543	0.640205
ILMN_1676663	TNFRSF11B	0.000269774	0.0324543	0.492121
ILMN_3249032	EPCAM	0.000272297	0.0324543	0.674237
ILMN_2359345	NET1	0.000272545	0.0324543	0.671689
ILMN_1716547	NAGK	0.000273764	0.0324543	0.61515
ILMN_1810922	PCNT	0.000274334	0.0324543	1.4996
ILMN_1795183	RNASE1	0.000274549	0.0324543	2.66503
ILMN_2391789	TDP1	0.00027582	0.0324543	1.24127
ILMN_1666727	ZNF586	0.000280173	0.032777	1.37602
ILMN_2157240	MNS1	0.000282504	0.0327822	1.56235
ILMN_1809384	CYP4F12	0.000284834	0.0327822	1.87515
ILMN_1706246	CCT5	0.000285049	0.0327822	1.43782
ILMN_1761199	SLCO2B1	0.000289438	0.0331	1.47433
ILMN_1699737	TRAP1	0.000296146	0.033678	1.55779
ILMN_1687275	JUB	0.000299111	0.033726	1.85252
ILMN_1685077	SNX7	0.000299883	0.033726	0.600733
ILMN_1723211	L2HGDH	0.000308453	0.0342046	1.65
ILMN_3235593	ZNF841	0.000308488	0.0342046	1.36322
ILMN_1687384	IFI6	0.000309179	0.0342046	0.431289
ILMN_1736546	SLC16A14	0.000312081	0.034339	1.25336
ILMN_3189113	LOC100128403	0.000319365	0.0349412	0.859716
ILMN_2404407	ABAT	0.000321692	0.0349412	0.7181
ILMN_1674533	TRPV6	0.000322704	0.0349412	2.19443
ILMN_1752249	FAM38A	0.000327334	0.0350239	1.73514
ILMN_1742031	IFRD2	0.000328036	0.0350239	1.45503
ILMN_2280960	DEPDC7	0.000331681	0.0350239	0.757888
ILMN_1798270	C11orf75	0.000333048	0.0350239	0.62211
ILMN_1742731	SLC35A2	0.000333614	0.0350239	0.824719
ILMN_1794782	ABCG1	0.00033379	0.0350239	0.688362
ILMN_1659913	ISG20	0.000336497	0.0351268	0.372545
ILMN_1772690	OGFOD1	0.000339949	0.0353062	1.2617
ILMN_1727091	ACMSD	0.000344087	0.0354069	3.21589
ILMN_1898124		0.000344398	0.0354069	2.02955
ILMN_1666494	CRK	0.000351086	0.0358285	0.708478
ILMN_1778991	NFIB	0.000353031	0.0358285	1.2992
ILMN_1747943	ZNF695	0.000353779	0.0358285	1.59614
ILMN_1740169	TYRO3	0.000356962	0.0359192	1.36437
ILMN_1804735	CBS	0.00036203	0.0359192	0.702186
ILMN_1658743	CCNDBP1	0.000365215	0.0359192	0.626604
ILMN_1763467	LY6G5C	0.000365639	0.0359192	0.640783
ILMN_2148847	AKIRIN2	0.000366704	0.0359192	0.706233
ILMN_1764228	DAB2	0.000366704	0.0359192	0.552987
ILMN_1692107	SUV420H1	0.000367027	0.0359192	0.700966
ILMN_1759184	C19orf48	0.00037066	0.0361012	1.50228
ILMN_1814526	ADD3	0.000375791	0.0361604	1.49127
ILMN_1759097	MLLT11	0.000382388	0.0361604	0.575518
ILMN_1754489	FBXL20	0.000385018	0.0361604	0.692089
ILMN_3257004	LOC100130476	0.000385058	0.0361604	1.23646
ILMN_1684158	GPT2	0.000385476	0.0361604	1.48765
ILMN_1662188	WNT11	0.000389093	0.0361604	1.9773
ILMN_1722489	TFF1	0.000391853	0.0361604	2.35597
ILMN_1720282	NQO1	0.000393194	0.0361604	0.6738
ILMN_2182198	ICT1	0.000394261	0.0361604	1.31373
ILMN_1779213	TFG	0.000394562	0.0361604	0.733238
ILMN_1703866	SUPT5H	0.000394952	0.0361604	1.32271
ILMN_1685043	CYP3A7	0.000395596	0.0361604	0.771348
ILMN_1668822	BATF	0.000395825	0.0361604	0.81849
ILMN_1688160	WDR27	0.000396137	0.0361604	1.21283
ILMN_3223126	TYMP	0.00039799	0.0361673	0.750213
ILMN_1815719	PLCG2	0.000400302	0.0362158	0.636268
ILMN_2213693	OR1S2	0.000402554	0.0362584	0.745575
ILMN_2163975	OXGR1	0.000407087	0.0365051	0.513158
ILMN_2148796	MND1	0.00041354	0.0368033	1.50508
ILMN_1812700	LIPC	0.000415396	0.0368033	2.13467
ILMN_2371724	CEACAM1	0.000416216	0.0368033	0.840189
ILMN_2367233	ZNF654	0.000417644	0.0368033	0.709723
ILMN_1697694	ATP6AP1	0.000419964	0.0368482	0.784143
ILMN_1778360	PYGB	0.000431233	0.0375326	1.36223
ILMN_1698666	CST6	0.000432449	0.0375326	1.2168
ILMN_1792885	CTSC	0.000433296	0.0375326	0.598549
ILMN_1777299	LOC652771	0.000437779	0.0375428	0.798653
ILMN_1706583	DLAT	0.000438109	0.0375428	1.2978
ILMN_3297644	TMEM214	0.000438946	0.0375428	1.22906
ILMN_1663664	MRPS10	0.000440844	0.0375474	1.16054
ILMN_1734783	ZMYND11	0.000447686	0.0379713	0.850413
ILMN_1761981	FAM96A	0.000462571	0.0388283	0.828163
ILMN_1671365	PRODH	0.000463228	0.0388283	1.56488
ILMN_1797184	PKN3	0.000463779	0.0388283	1.17309
ILMN_1760305	KIAA1545	0.000465421	0.0388283	1.38717
ILMN_2376529	UMODL1	0.000470804	0.0390063	0.492685
ILMN_1740233	UGT1A10	0.000471942	0.0390063	0.748065
ILMN_1719616	DNASE1	0.000474893	0.0390063	0.800625
ILMN_1758104	PRPS2	0.000475219	0.0390063	1.4601
ILMN_1785646	PMP22	0.000480267	0.0391806	1.95575
ILMN_1784031	TIMM44	0.000481192	0.0391806	1.71112
ILMN_2097793	ZBTB4	0.000485105	0.0391999	0.685386
ILMN_2390162	PHF11	0.000485748	0.0391999	0.535845
ILMN_1697733	CST6	0.000492466	0.0391999	1.40403
ILMN_1873107		0.000492577	0.0391999	1.20867
ILMN_1665164	CTR9	0.000494609	0.0391999	0.630445
ILMN_1767360	IL10RB	0.000496575	0.0391999	0.698179
ILMN_2344650	N4BP2L1	0.00049729	0.0391999	0.574439
ILMN_1733288	C1RL	0.000499249	0.0391999	0.630704
ILMN_1781658	DKFZp434E1119	0.000501584	0.0391999	1.20575
ILMN_1776788	C5orf41	0.000502429	0.0391999	0.648021
ILMN_1716056	LMF2	0.000502612	0.0391999	1.34412
ILMN_1806294	RPS6KA3	0.000505519	0.0392656	0.75673
ILMN_1789384	QSOX2	0.000509635	0.0392656	1.39821
ILMN_1803429	CD44	0.000511723	0.0392656	1.40447
ILMN_1799487	N4BP2L1	0.000513351	0.0392656	0.480019
ILMN_1674044	FLJ42986	0.00051399	0.0392656	0.688788
ILMN_2154101	UPRT	0.000515637	0.0392656	0.673523
ILMN_3236408	SCARNA5	0.000516957	0.0392656	1.32077
ILMN_2054019	ISG15	0.00052678	0.0397516	0.415807
ILMN_2225698	NDUFA10	0.000527261	0.0397516	0.649426
ILMN_1656186	SLC41A1	0.000532523	0.0398445	1.36198
ILMN_1757172	LOC647456	0.000533821	0.0398445	0.697824
ILMN_1776723	PHF11	0.000534366	0.0398445	0.590709
ILMN_2400613	SNX7	0.00054225	0.0402848	0.581187
ILMN_1756220	DDX18	0.000545377	0.0403153	1.19688
ILMN_2333107	AES	0.000546622	0.0403153	0.779551
ILMN_1787115	WWTR1	0.000549278	0.040365	0.680734
ILMN_2384152	EPS8L3	0.000552872	0.0403958	0.585349
ILMN_1809477	CARHSP1	0.000553666	0.0403958	0.746837
ILMN_2399016	MMP28	0.000557168	0.0405061	1.5184
ILMN_1723971	SLC29A1	0.000561987	0.0406088	1.9357
ILMN_2330584	DDX19B	0.000564163	0.0406088	0.717151
ILMN_2329927	ABCG1	0.000564566	0.0406088	0.729791
ILMN_1679324	EIF1B	0.00056741	0.0406697	0.800395
ILMN_1772113	U2AF1	0.000573793	0.040714	1.34657
ILMN_1745813	KIAA1279	0.000575707	0.040714	0.630731
ILMN_2231911	AUH	0.000577085	0.040714	0.712992
ILMN_2373566	PJA1	0.000579645	0.040714	0.646035
ILMN_1670071	LOC651116	0.000579904	0.040714	0.876525
ILMN_1774110	CHN2	0.000582927	0.040714	0.611094
ILMN_2194009	ABCC4	0.000583106	0.040714	2.28528
ILMN_1675956	LYST	0.000585456	0.040714	0.768973
ILMN_1756139	LOC643310	0.000586029	0.040714	0.756203
ILMN_1726306	HMBS	0.000589368	0.0408067	1.31168
ILMN_1734483	BSDC1	0.000596652	0.041171	0.723146
ILMN_3243366	C2orf55	0.000602695	0.0414475	0.582303
ILMN_2302118	CCDC50	0.000629652	0.0431555	0.735645
ILMN_1741422	FUT8	0.000635387	0.0432245	2.17927
ILMN_1714445	SLC6A9	0.000635898	0.0432245	1.87664
ILMN_1751500	ADAM15	0.000637834	0.0432245	1.34022
ILMN_1776857	AQP1	0.000642881	0.0432245	1.41421
ILMN_2410826	OAS1	0.00064324	0.0432245	0.335287
ILMN_2278729	EIF3B	0.000643399	0.0432245	1.4108
ILMN_1680618	MYC	0.000653918	0.0433433	1.48806
ILMN_2050790	C11orf52	0.000655908	0.0433433	0.672241
ILMN_1810759	C2orf25	0.000657912	0.0433433	0.69888
ILMN_1728540	FUNDC1	0.000660956	0.0433433	0.70941
ILMN_1688464	MAP6D1	0.000662091	0.0433433	1.43729
ILMN_1758938	SLC31A2	0.000663505	0.0433433	0.528041
ILMN_1681503	MCM2	0.000663717	0.0433433	1.33271
ILMN_1809292	IMMP2L	0.000664684	0.0433433	1.21566
ILMN_1748591	ODC1	0.000665842	0.0433433	1.67153
ILMN_2374770	TAX1BP1	0.000670306	0.0433433	0.758062
ILMN_1719224	C17orf45	0.000670675	0.0433433	1.31307
ILMN_1719343	WDR26	0.000676844	0.0433433	0.667536
ILMN_1722056	ATP7B	0.000677147	0.0433433	1.55965
ILMN_1664330	CEACAM1	0.000677509	0.0433433	0.70867
ILMN_1723815	NPEPPS	0.000679197	0.0433433	0.680282
ILMN_1654639	HERC6	0.000679236	0.0433433	0.57214
ILMN_1708130	EHF	0.000684732	0.0435575	0.604316
ILMN_2235283	MAPK1	0.000690861	0.0438105	0.703636
ILMN_3228822	TMEM194A	0.000695247	0.0439517	1.85228
ILMN_1702407	SPIN1	0.000699461	0.0439635	0.849237
ILMN_1764964	IFNGR2	0.000704261	0.0439635	0.651849
ILMN_1746652	UNC93A	0.00070519	0.0439635	3.00504
ILMN_1789793	NUAK2	0.000705491	0.0439635	0.850884
ILMN_1690259	RAE1	0.000707169	0.0439635	0.706327
ILMN_1745686	MFHAS1	0.000708392	0.0439635	1.72651
ILMN_1683792	LAP3	0.000713397	0.0439842	0.839828
ILMN_2390338	UBE2E3	0.000716872	0.0439842	0.77118
ILMN_3278070	LOC100131336	0.000718171	0.0439842	1.56456
ILMN_2147114	PSPH	0.000720716	0.0439842	1.75672
ILMN_3310491	MIR1978	0.00072204	0.0439842	2.91055
ILMN_1720998	CA12	0.000723413	0.0439842	2.08294
ILMN_1796417	ASNS	0.000727938	0.0439842	2.18081
ILMN_1694875	APPBP2	0.000728395	0.0439842	0.749157
ILMN_1714327	SETD1A	0.000729995	0.0439842	1.49329
ILMN_1696266	XRCC3	0.000730333	0.0439842	1.40077
ILMN_1807042	MARCKS	0.000740131	0.0440403	1.33568
ILMN_3251592	C9orf140	0.000741602	0.0440403	1.34546
ILMN_1707513	PGPEP1	0.000742558	0.0440403	0.804082
ILMN_1714757	TNFRSF19	0.000742834	0.0440403	0.683231
ILMN_1673649	HYOU1	0.000743002	0.0440403	1.73319
ILMN_1813455	SP110	0.000744245	0.0440403	0.794192
ILMN_1798380	UBQLN1	0.000749316	0.0440876	0.684423
ILMN_1886092		0.000750257	0.0440876	0.660198
ILMN_1769259	ANO9	0.000751542	0.0440876	1.70163
ILMN_1682857	NDUFAF2	0.00075485	0.0441544	1.55212
ILMN_2383163	DEPDC7	0.000759191	0.0441913	0.435464
ILMN_1723480	BST2	0.000759822	0.0441913	0.602763
ILMN_1702247	CCNDBP1	0.000766606	0.0442702	0.620576
ILMN_2095133	SPTAN1	0.000769521	0.0442702	1.48172
ILMN_1670037	POLR2L	0.000772842	0.0442702	1.18182
ILMN_1761086	VPS54	0.000773015	0.0442702	0.61387
ILMN_3300991	LOC728275	0.000779552	0.0442702	1.20619
ILMN_1810423	RPP40	0.000780445	0.0442702	1.34939
ILMN_2352609	OGG1	0.000781005	0.0442702	0.802971
ILMN_1791905	CCDC103	0.000781146	0.0442702	0.781184
ILMN_3201365	LOC442232	0.000781505	0.0442702	1.88306
ILMN_2368188	TRPV6	0.000782928	0.0442702	1.50694
ILMN_2407669	PEAR1	0.000788519	0.0444629	1.28076
ILMN_1794882	DTWD2	0.000793912	0.0444748	0.740728
ILMN_1704537	PHGDH	0.000798787	0.0444748	1.37993
ILMN_1726520	TDP1	0.000799034	0.0444748	1.32778
ILMN_2323979	WARS2	0.000799447	0.0444748	1.16652
ILMN_1659156	ANKRD16	0.000799655	0.0444748	1.29614
ILMN_1687002	OSR2	0.000815713	0.0448401	0.79611
ILMN_1723632	PIGC	0.000820815	0.0448401	0.705072
ILMN_3238712	SNRNP25	0.000824994	0.0448401	1.29843
ILMN_3220718	LOC729086	0.000825118	0.0448401	0.797063
ILMN_1773174	LOC653650	0.000825691	0.0448401	0.757644
ILMN_2166384	IPO5	0.000825897	0.0448401	1.35144
ILMN_1733863	FAM100A	0.000829829	0.0448401	1.44121
ILMN_2374362	FAM108B1	0.000831059	0.0448401	0.769311
ILMN_2277426	LCK	0.000834279	0.0448401	0.626235
ILMN_1803376	AEBP2	0.000835105	0.0448401	1.42356
ILMN_1787345	FKBP11	0.000835719	0.0448401	1.54155
ILMN_1690241	BATF2	0.000838304	0.0448401	0.86395
ILMN_1703092	RECQL4	0.000840861	0.0448401	1.48366
ILMN_2338963	SLC29A1	0.000842126	0.0448401	1.83582
ILMN_3235477	RRP1	0.000842957	0.0448401	1.78808
ILMN_1698996	SLC19A1	0.000843668	0.0448401	1.79487
ILMN_1810992	CAD	0.000844607	0.0448401	2.2708
ILMN_1768176	CXorf26	0.000845874	0.0448401	0.703072
ILMN_1704672	OBFC2B	0.000856392	0.0452798	1.64259
ILMN_1735719	UNG	0.000861068	0.0454091	0.776111
ILMN_2099301	UNC84B	0.000864066	0.0454494	0.757998
ILMN_2353431	ANKRD16	0.000877534	0.0457047	1.30464
ILMN_1793384	JAK1	0.000877672	0.0457047	0.593115
ILMN_1798980	CAPZB	0.000880323	0.0457047	0.8404
ILMN_2412860	MCM4	0.000880341	0.0457047	1.23527
ILMN_1803036	TARBP1	0.000885106	0.0457047	1.31687
ILMN_1804676	VAMP4	0.000885167	0.0457047	0.70304
ILMN_2397028	SERPINB8	0.000885648	0.0457047	0.741364
ILMN_1726222	FLOT2	0.000887744	0.0457047	0.698903
ILMN_1666739	RBM15	0.000889127	0.0457047	1.82051
ILMN_1747598	PPP1R11	0.000905125	0.0462994	0.818332
ILMN_1775016	MPZL2	0.000905245	0.0462994	0.723457
ILMN_1715661	TFAM	0.000909934	0.0463548	1.57313
ILMN_1807649	SPOPL	0.000910971	0.0463548	0.774103
ILMN_1671628	LOC651655	0.000919093	0.0463548	0.836828
ILMN_1754795	FAT1	0.000921479	0.0463548	1.51206
ILMN_1746148	LRRC33	0.000922181	0.0463548	1.68199
ILMN_1813517	DISP2	0.000924094	0.0463548	1.33193
ILMN_3193911	LOC100127982	0.000924763	0.0463548	0.710494
ILMN_3271098	FAM176A	0.000929998	0.0463548	0.688172
ILMN_2230035	BBS2	0.000935738	0.0463548	0.683108
ILMN_1810857	S100A5	0.000944001	0.0463548	1.74408
ILMN_1750722	RPS7	0.000945764	0.0463548	1.63902
ILMN_1810127	ZNF789	0.000946068	0.0463548	1.6085
ILMN_1729217	FAM131A	0.000946304	0.0463548	0.740058
ILMN_1781745	C9orf152	0.00094631	0.0463548	0.663667
ILMN_1701753	LOC644063	0.000949412	0.0463548	0.429115
ILMN_2413833	TOX3	0.000951057	0.0463548	0.614424
ILMN_1712545	S100A3	0.000952283	0.0463548	2.02829
ILMN_2055165	MRFAP1	0.000956369	0.0463548	0.721967
ILMN_1700144	ITGA10	0.000958519	0.0463548	1.37882
ILMN_2131523	SACS	0.000961189	0.0463548	1.67298
ILMN_1739428	IFIT2	0.000966945	0.0463548	0.57945
ILMN_1796013	PYCR1	0.000968276	0.0463548	1.86842
ILMN_3237632	NCLN	0.00096878	0.0463548	1.38772
ILMN_1805377	ZP3	0.00097001	0.0463548	1.27843
ILMN_2112402	PHF5A	0.00097196	0.0463548	1.40377
ILMN_1717262	PROCR	0.000974421	0.0463548	0.721622
ILMN_1700515	C17orf58	0.000976161	0.0463548	0.741614
ILMN_1707695	IFIT1	0.000977952	0.0463548	0.265065
ILMN_1709042	RBM4	0.000982029	0.0463548	0.747198
ILMN_1770466	ATP5G3	0.000982476	0.0463548	0.775502
ILMN_1744244	DPAGT1	0.000992077	0.0463548	0.664914
ILMN_3241081	LOC100134361	0.000998698	0.0463548	1.56785
ILMN_1743767	ZNF446	0.000999659	0.0463548	0.790658
ILMN_2349831	DICER1	0.00100352	0.0463548	1.89605
ILMN_2412549	GAR1	0.00100419	0.0463548	1.48673
ILMN_2315780	TACC2	0.00100498	0.0463548	0.704168
ILMN_2113333	LGALS9B	0.00100506	0.0463548	0.72466
ILMN_1860963		0.00100822	0.0463548	1.25175
ILMN_1795317	SCAND1	0.0010109	0.0463548	0.721226
ILMN_2317543	ITGB4	0.00101407	0.0463548	1.63115
ILMN_1680687	NSF	0.00101458	0.0463548	0.661049
ILMN_1729123	PPP2R4	0.00101556	0.0463548	0.719208
ILMN_1782389	LAD1	0.00101656	0.0463548	0.773209
ILMN_2358733	TAZ	0.00101661	0.0463548	1.26675
ILMN_1804737	RAVER2	0.00101979	0.0463548	1.20724
ILMN_1696843	LOC613037	0.00102226	0.0463548	1.3026
ILMN_1745217	FLJ10081	0.00102426	0.0463548	0.799685
ILMN_1815556	PRAP1	0.00102861	0.0463548	0.645238
ILMN_2055477	EXOSC7	0.00102995	0.0463548	1.3641
ILMN_1753101	VTCN1	0.0010306	0.0463548	0.745636
ILMN_1771841	FOSL1	0.00103096	0.0463548	1.61255
ILMN_1673757	CASP8	0.00103862	0.0463548	0.586891
ILMN_2090558	C2orf25	0.00103932	0.0463548	0.726574
ILMN_1765326	DGKD	0.00104056	0.0463548	1.36884
ILMN_1909466	UVRAG	0.00104293	0.0463548	0.786646
ILMN_1802023	OR7E156P	0.00104298	0.0463548	0.676687
ILMN_1773968	SERBP1	0.00104308	0.0463548	1.40134
ILMN_1712257	PPP2R3B	0.00104754	0.0463548	1.38865
ILMN_1752622	PROX1	0.00105068	0.0463548	0.652257
ILMN_2355033	KIAA1147	0.00105125	0.0463548	0.689609
ILMN_1775744	MRPS16	0.00105913	0.0463548	1.29654
ILMN_1681103	AQP1	0.00106	0.0463548	1.60264
ILMN_3247154	ZNF799	0.00106084	0.0463548	0.860752
ILMN_1812312	NDUFS4	0.00106434	0.0463548	0.783966
ILMN_1660413	SGK2	0.00106526	0.0463548	0.735104
ILMN_2334385	NCKAP5	0.00106537	0.0463548	0.569889
ILMN_1732278	LOC730996	0.00106644	0.0463548	0.608307
ILMN_1799579	CCDC51	0.00106784	0.0463548	1.27304
ILMN_1653134	TMEM188	0.00107062	0.0463548	0.722204
ILMN_2143685	CLDN7	0.00107801	0.0463548	1.5065
ILMN_3247018	SNORA67	0.00107904	0.0463548	1.61188
ILMN_3238435	SNORA12	0.00107942	0.0463548	5.63518
ILMN_1741585	SFMBT1	0.00107945	0.0463548	0.779337
ILMN_1723729	RSL1D1	0.00108323	0.0463548	1.21338
ILMN_1801864	LOC730455	0.00108362	0.0463548	0.765519
ILMN_2376263	SMARCA1	0.0010852	0.0463548	0.750557
ILMN_2354381	PON2	0.00108615	0.0463548	0.786882
ILMN_2413041	TEAD4	0.00109112	0.0463548	1.36874
ILMN_1692938	PSAT1	0.00109318	0.0463548	1.98318
ILMN_1766125	LONP1	0.00109806	0.0463548	1.88783
ILMN_1789283	PPP2R5C	0.00110084	0.0463548	0.653
ILMN_3240144	HBA1	0.00110399	0.0463548	2.28617
ILMN_3234664	LOC728780	0.00110631	0.0463548	1.31978
ILMN_1718960	SERPINB8	0.00110738	0.0463548	0.843977
ILMN_2144401	GLB1L2	0.00110751	0.0463548	1.78946
ILMN_1741165	SLC11A1	0.00110944	0.0463548	0.808431
ILMN_1796210	PPRC1	0.00111048	0.0463548	1.47472
ILMN_1841620		0.00111121	0.0463548	0.7822
ILMN_1803997	SDCCAG3	0.00111907	0.0463548	1.2732
ILMN_2206294	C13orf26	0.00112176	0.0463548	0.883283
ILMN_1661173	TRIP4	0.00112309	0.0463548	0.718573
ILMN_2141790	HYOU1	0.00112457	0.0463548	1.80841
ILMN_1757644	UBE2H	0.00112483	0.0463548	0.670449
ILMN_1774528	GPRC5C	0.00112738	0.0463548	0.799294
ILMN_1659415	MAP2K1IP1	0.00113535	0.0463548	0.803659
ILMN_1820787		0.00113539	0.0463548	1.52267
ILMN_1692177	TSC22D1	0.00113689	0.0463548	0.628048
ILMN_3290052	LOC100133991	0.00113844	0.0463548	0.832976
ILMN_1782331	TDG	0.00114539	0.0463548	1.44763
ILMN_1676629	INSIG2	0.00114711	0.0463548	0.622734
ILMN_1749071	CNIH3	0.00114761	0.0463548	1.08736
ILMN_1676406	CTU2	0.00114858	0.0463548	1.22303
ILMN_1777541	KLK6	0.00115161	0.0463548	0.594499
ILMN_1722945	C6orf52	0.00115405	0.0463548	1.28088
ILMN_3308375	SNORD114-29	0.00115636	0.0463548	1.16517
ILMN_2357809	G3BP1	0.00115814	0.0463548	0.699865
ILMN_2059294	RTCD1	0.00115955	0.0463548	0.740558
ILMN_3247723	NOP16	0.00116	0.0463548	1.30143
ILMN_1726893	EPN3	0.00116229	0.0463548	0.592603
ILMN_2058975	KIAA0776	0.00117041	0.0463548	0.812757
ILMN_2263466	ACADVL	0.00117762	0.0463548	0.673523
ILMN_1657632	ZMYM6	0.00117982	0.0463548	0.734279
ILMN_1739253	STAMBP	0.00118127	0.0463548	0.816752
ILMN_1805104	ABAT	0.00118228	0.0463548	0.693552
ILMN_1688753	PTDSS1	0.00118575	0.0463548	1.25381
ILMN_1792409	AMOT	0.00118889	0.0463548	0.605732
ILMN_2284706	PHF11	0.00119	0.0463548	0.662726
ILMN_1739821	EIF2S1	0.00119025	0.0463548	1.84845
ILMN_1652580	POLD1	0.00119197	0.0463548	1.65591
ILMN_1673509	RPL28	0.00119306	0.0463548	1.29317
ILMN_1660579	CRLF3	0.00119315	0.0463548	0.733099
ILMN_1785660	SRPR	0.00119318	0.0463548	1.20033
ILMN_1708537	RBPJ	0.00119785	0.0463548	0.633738
ILMN_1691111	SPATA2L	0.00119926	0.0463548	0.735704
ILMN_1775111	SND1	0.00119983	0.0463548	1.38587
ILMN_1736165	MLL3	0.0012054	0.0463548	0.754867
ILMN_2341487	C11orf49	0.00120719	0.0463548	0.735052
ILMN_2395856	TMEM218	0.00120721	0.0463548	1.26777
ILMN_1777519	ITGB7	0.00120743	0.0463548	1.5564
ILMN_2090802	TMEM79	0.00120891	0.0463548	0.687637
ILMN_3243593	LOC100008588	0.00120958	0.0463548	1.65653
ILMN_2363586	SDCBP	0.0012109	0.0463548	0.632404
ILMN_1663399	TIMP4	0.00121097	0.0463548	1.68353
ILMN_2380946	EIF4G2	0.00121147	0.0463548	0.868693
ILMN_1675656	PPFIBP2	0.00121454	0.0463567	1.50729
ILMN_1783840	FLJ42986	0.00121608	0.0463567	0.700141
ILMN_3251303	NR2C2	0.00122145	0.0463924	0.761481
ILMN_1911047		0.00122346	0.0463924	1.71176
ILMN_1701220	PIWIL1	0.00122385	0.0463924	1.29132
ILMN_1664047	CACNA1E	0.00122648	0.0464056	2.18461
ILMN_1708946	VPS4A	0.00123094	0.046488	1.2517
ILMN_1758642	FLJ90757	0.00123327	0.0464896	0.748232
ILMN_1769633	CTSO	0.0012373	0.0465554	0.666487
ILMN_1662483	SMA5	0.00124142	0.0466242	0.71763
ILMN_3179371	HNRNPK	0.00124589	0.0466495	0.67868
ILMN_1763641	ZNF614	0.00124682	0.0466495	1.61488
ILMN_1708900	TMEM161A	0.00125101	0.0466495	1.33666
ILMN_1795181	DDX60	0.00125481	0.0466495	0.444539
ILMN_1787280	C1orf135	0.00125583	0.0466495	1.67842
ILMN_1813837	C9orf9	0.00125673	0.0466495	1.38361
ILMN_1672776	COL10A1	0.00125934	0.0466495	1.34615
ILMN_1676745	ZNF142	0.00126043	0.0466495	1.3319
ILMN_3248773	C7orf40	0.00126301	0.0466602	1.88701
ILMN_1796669	PSEN1	0.00127768	0.0466609	0.719586
ILMN_1664756	KPNA4	0.00128559	0.0466609	1.64752
ILMN_1694587	EEF1B2	0.00128899	0.0466609	1.48045
ILMN_1726457	LOC284948	0.00128977	0.0466609	0.815103
ILMN_1820327		0.00129054	0.0466609	1.22901
ILMN_2330570	LEPR	0.00129322	0.0466609	0.776393
ILMN_3263225	LOC100130506	0.00129644	0.0466609	0.847648
ILMN_1670609	ATOX1	0.00130022	0.0466609	1.23926
ILMN_1798256	UPP1	0.00130197	0.0466609	2.2804
ILMN_3193858	LOC100129022	0.00130863	0.0466609	1.23808
ILMN_1673752	C1orf91	0.00131001	0.0466609	0.790602
ILMN_1693310	ITFG1	0.00131033	0.0466609	0.705612
ILMN_1675542	LOC729148	0.00131236	0.0466609	1.37584
ILMN_2215194	GCLC	0.00131253	0.0466609	1.71287
ILMN_1680091	POP7	0.00131276	0.0466609	1.41727
ILMN_1703441	ZNF593	0.00131331	0.0466609	1.36257
ILMN_1653143	ECD	0.00131646	0.0466609	0.683297
ILMN_2349393	MDK	0.00131988	0.0466609	0.576356
ILMN_3234762	RN5S9	0.00132088	0.0466609	3.96651
ILMN_1654864	C1orf58	0.00132197	0.0466609	0.694606
ILMN_1684357	C14orf139	0.00132244	0.0466609	1.47842
ILMN_1669479	MEST	0.00132265	0.0466609	0.644454
ILMN_1740276	CLDN9	0.00132449	0.0466609	1.4243
ILMN_1667670	SLC25A15	0.00132459	0.0466609	1.35681
ILMN_1707088	DENND2D	0.00132477	0.0466609	0.714426
ILMN_1745787	POLL	0.00132573	0.0466609	1.17717
ILMN_3238554	SNORA80	0.00132989	0.0466609	1.39013
ILMN_2382942	CA12	0.0013315	0.0466609	1.71939
ILMN_2126957	NOMO1	0.00133153	0.0466609	1.78956
ILMN_1769250	ARFGAP2	0.00133263	0.0466609	0.645743
ILMN_1780315	PUSL1	0.00133611	0.0466609	1.37789
ILMN_1685415	HBP1	0.00133638	0.0466609	0.59554
ILMN_1722583	COX4NB	0.0013449	0.0468782	1.22211
ILMN_2333670	RNASE1	0.00136645	0.0475445	2.66754
ILMN_1794085	SAPS1	0.00136872	0.0475445	1.44792
ILMN_2206500	UGT2B4	0.00137388	0.0475445	0.707067
ILMN_1785265	PLS3	0.00137417	0.0475445	0.554119
ILMN_1773553	FLJ46906	0.00138233	0.0475445	1.45087
ILMN_1802355	RBM18	0.00138239	0.0475445	0.703512
ILMN_1696556	KIAA0133	0.00138277	0.0475445	1.34356
ILMN_1652123	HMGN1	0.00138514	0.0475445	0.624348
ILMN_2201966	N4BP1	0.00138903	0.0475445	0.72523
ILMN_1713935	C3orf33	0.00138929	0.0475445	1.35509
ILMN_1759325	C16orf91	0.00138971	0.0475445	1.31969
ILMN_1753712	STX10	0.00139349	0.0475694	1.69963
ILMN_1712918	NQO2	0.00139511	0.0475694	1.30763
ILMN_1742881	SYT1	0.00140184	0.0476294	0.617517
ILMN_3205656	LOC391075	0.00140536	0.0476294	0.764318
ILMN_1744118	ASTN2	0.00140551	0.0476294	1.3177
ILMN_1812701	C4orf33	0.00140623	0.0476294	0.753844
ILMN_2217601	ANXA9	0.00141306	0.0477447	0.714047
ILMN_2209515	SNORD56	0.00141809	0.0477447	1.47317
ILMN_1805371	HNRPM	0.00141979	0.0477447	0.709123
ILMN_1764096	CCBL1	0.00142407	0.0477447	1.2068
ILMN_1908996		0.00142634	0.0477447	1.18208
ILMN_3239445	ZBTB42	0.0014273	0.0477447	0.706335
ILMN_1711091	TSC22D1	0.00142839	0.0477447	0.784023
ILMN_1752582	RAB5B	0.00142881	0.0477447	0.672775
ILMN_1704206	NPSR1	0.00143075	0.0477447	1.48324
ILMN_1792508	TMEM59	0.00143499	0.0477637	0.708878
ILMN_1725306	RNF6	0.0014367	0.0477637	0.618366
ILMN_1716053	AK2	0.00144045	0.0477637	1.25617
ILMN_2070013	SLC25A15	0.0014407	0.0477637	1.26725
ILMN_2075051	PGS1	0.00145035	0.0480054	0.80281
ILMN_2100689	MAP2K4	0.00145667	0.0481364	0.719406
ILMN_1725366	SLC27A5	0.00145965	0.0481567	1.93244
ILMN_1802257	PCTP	0.00146641	0.0481887	0.741855
ILMN_1785795	METAP1	0.00146852	0.0481887	0.739996
ILMN_2414848	TBRG4	0.00146989	0.0481887	1.35915
ILMN_1735386	SLC22A11	0.00147083	0.0481887	0.843488
ILMN_1675612	BLCAP	0.00147548	0.0481887	1.35432
ILMN_1692199	RNF103	0.00147796	0.0481887	0.685321
ILMN_1679700	LOC389672	0.00148185	0.0481887	1.27603
ILMN_1676893	ADCY3	0.00148389	0.0481887	2.34196
ILMN_1778803	ZFAND6	0.00148466	0.0481887	0.677743
ILMN_1722239	TIMM8A	0.00148514	0.0481887	1.50267
ILMN_1809193	PSEN1	0.00148666	0.0481887	0.778915
ILMN_3249197	LOC100133588	0.00149154	0.0482701	0.886526
ILMN_1695226	DIAPH3	0.0014955	0.0483211	1.48052
ILMN_2341595	KITLG	0.00150088	0.0483512	1.45289
ILMN_1714623	TOMM22	0.00150118	0.0483512	1.38995
ILMN_1761511	APOH	0.00150494	0.0483957	0.719202
ILMN_2125374	CMAS	0.00151166	0.0485023	0.738852
ILMN_1697742	C3orf38	0.00151302	0.0485023	0.719767
ILMN_1657423	SPG21	0.00151856	0.0486036	0.693274
ILMN_2337655	WARS	0.00153245	0.0488343	1.34436
ILMN_2105539	FZD10	0.00153251	0.0488343	0.804606
ILMN_2404049	RBM38	0.00153337	0.0488343	1.28191
ILMN_1768751	MTA3	0.00153537	0.0488343	0.751954
ILMN_1740005	SERPINF2	0.00154131	0.0488426	0.685533
ILMN_1802404	ABCC1	0.00154532	0.0488426	1.2689
ILMN_2309549	AMZ2	0.00154682	0.0488426	0.879781
ILMN_1747697	CHML	0.00154709	0.0488426	1.35585
ILMN_1870668		0.0015528	0.0488426	1.56663
ILMN_1698038	FAM188B	0.00155307	0.0488426	1.5114
ILMN_3259146	LOC100129681	0.00155419	0.0488426	0.530099
ILMN_1767612	BBS2	0.00155483	0.0488426	0.609247
ILMN_1803652	C9orf91	0.00156115	0.0489656	1.31266
ILMN_1783798	GAS8	0.0015688	0.0491301	0.788924
ILMN_1703840	LOC730347	0.00157944	0.0492932	0.792514
ILMN_1702447	IGF2BP2	0.0015818	0.0492932	0.755592
ILMN_1662021	ZNF326	0.00158491	0.0492932	0.70358
ILMN_1657868	SIRT4	0.00158518	0.0492932	0.655845
ILMN_1709795	RAC2	0.00158612	0.0492932	0.607283
ILMN_1658437	SFXN4	0.00158881	0.0493015	1.26448
ILMN_1803277	MVP	0.00159578	0.0493921	0.792046
ILMN_2387078	MPZL2	0.00159658	0.0493921	0.569252
ILMN_1768510	MAN2B2	0.00160299	0.0495076	0.756414
ILMN_1683859	SLC7A1	0.00160945	0.0495076	1.39851
ILMN_2209578	CTGLF3	0.00161232	0.0495076	1.31994
ILMN_1760062	IFI44	0.00161358	0.0495076	0.715798
ILMN_2112301	DRAP1	0.00161567	0.0495076	1.41863
ILMN_3235723	TMPRSS11E2	0.00161604	0.0495076	0.777149
ILMN_1695413	ZNF429	0.00161972	0.0495076	0.830573
ILMN_1660635	LACTB2	0.00161977	0.0495076	1.46951
ILMN_1776121	MGC42367	0.00162765	0.0496094	0.632512
ILMN_1744089	C1orf127	0.00162798	0.0496094	0.806279
ILMN_1756862	APOL3	0.00163286	0.0496112	0.762591
ILMN_1814305	SAMD9	0.00163503	0.0496112	0.569689
ILMN_1800750	ZNF692	0.00163772	0.0496112	1.40635
ILMN_2345564	TGM5	0.00163778	0.0496112	0.636235
ILMN_1669034	CCL15	0.00164583	0.0497506	0.760811
ILMN_1690295	LOC648343	0.00164727	0.0497506	1.5028
ILMN_1666933	ASH2L	0.00165439	0.0498915	0.870627
ILMN_1809490	NCKAP5	0.00165782	0.0499208	0.47595
ILMN_3235326	LOC388796	0.00166216	0.0499551	1.92031
ILMN_3250067	ANGPT2	0.00166386	0.0499551	0.730633
ILMN_1805132	PCDH19	0.00166974	0.0500578	1.33299
ILMN_2085760	ARPC1B	0.00168047	0.0503053	0.797264
ILMN_3223826	SPNS2	0.00169133	0.0505561	1.54237
ILMN_1745699	METTL2A	0.00170855	0.0509101	1.39127
ILMN_1736911	TMOD1	0.00170968	0.0509101	0.743949
ILMN_1836744	PGP	0.00171472	0.0509101	1.31881
ILMN_2110252	NPM3	0.00171536	0.0509101	1.72015
ILMN_2198239	HGD	0.00171972	0.0509101	0.551957
ILMN_2100458	RFESD	0.00172391	0.0509101	1.24123
ILMN_1664750	TMBIM4	0.0017242	0.0509101	0.755464
ILMN_1762629	ANO9	0.00172525	0.0509101	1.26785
ILMN_1797698	RBM12	0.00172753	0.0509101	1.81269
ILMN_1729170	GPA33	0.00172865	0.0509101	1.5552
ILMN_1800465	LOC654042	0.00173112	0.0509101	0.840764
ILMN_2311796	TES	0.00173318	0.0509101	1.38267
ILMN_1782937	LOC647169	0.00174038	0.0509385	0.851244
ILMN_2398107	ASNS	0.00174142	0.0509385	2.03991
ILMN_1665964	GAB2	0.00174332	0.0509385	0.663855
ILMN_1675852	LOC650518	0.00174624	0.0509385	1.29904
ILMN_1751072	SRPRB	0.00174666	0.0509385	1.72779
ILMN_1700159	NIPSNAP3A	0.00176569	0.0514196	0.689486
ILMN_1657708	MGLL	0.00176917	0.0514475	1.17674
ILMN_1743594	UBXN7	0.0017768	0.0515039	0.834205
ILMN_1772207	LOC653377	0.00178244	0.0515039	0.791379
ILMN_1691927	BTBD1	0.00178617	0.0515039	0.605875
ILMN_3251737	EEF1A1	0.00178781	0.0515039	1.60763
ILMN_1727831	RAD51L1	0.00178899	0.0515039	1.27847
ILMN_1750518	THOC4	0.00178998	0.0515039	0.822286
ILMN_1690576	BAT1	0.0017908	0.0515039	0.852025
ILMN_1764619	FLJ45244	0.00179807	0.0515039	1.253
ILMN_1658911	LOC647349	0.00179892	0.0515039	0.622872
ILMN_2397571	PIGC	0.00180281	0.0515039	0.75826
ILMN_2145518	TMEM126B	0.00180464	0.0515039	1.30007
ILMN_2382724	C17orf95	0.00180518	0.0515039	0.805249
ILMN_1811367	MAT2B	0.0018071	0.0515039	0.827153
ILMN_1752728	FUCA1	0.00180915	0.0515039	0.747249
ILMN_1792404	TM4SF4	0.00181115	0.0515039	3.6865
ILMN_2151281	GABARAPL1	0.00181205	0.0515039	0.580711
ILMN_1762883	ECE2	0.00181412	0.0515039	1.3917
ILMN_2279635	EIF4G2	0.00182417	0.0516313	0.584504
ILMN_1691181	TMX1	0.0018269	0.0516313	1.6014
ILMN_1787815	TRIB3	0.00182694	0.0516313	2.18304
ILMN_2162819	UGT2B11	0.00182876	0.0516313	0.819356
ILMN_2284998	SP100	0.0018315	0.0516338	0.746242
ILMN_3225300	LOC728532	0.00183504	0.0516338	0.625662
ILMN_1862001		0.00183809	0.0516338	1.18872
ILMN_1809417	LRFN4	0.00184246	0.0516338	1.29994
ILMN_1795342	MLPH	0.0018432	0.0516338	0.695177
ILMN_2411190	SMC2	0.00184562	0.0516338	1.38454
ILMN_1729987	SRC	0.0018466	0.0516338	1.40534
ILMN_1770084	TACC1	0.00184947	0.0516432	0.721723
ILMN_1671791	PCK2	0.00185813	0.0518139	1.63664
ILMN_1806946	UBTF	0.00186303	0.051871	1.36387
ILMN_1711069	YPEL5	0.00186528	0.051871	0.603904
ILMN_2358980	ILK	0.00186868	0.0518948	0.749856
ILMN_3245678	RNU1A3	0.00188744	0.0523444	2.56032
ILMN_1716583	NME7	0.00189228	0.0523476	0.700336
ILMN_1761334	ARID4B	0.00189317	0.0523476	0.717187
ILMN_3310643	MIR886	0.00189657	0.0523476	1.3432
ILMN_1794780	SHARPIN	0.00189913	0.0523476	1.25703
ILMN_1684346	TNFAIP8L1	0.00190041	0.0523476	0.753335
ILMN_2121816	GPR137B	0.00191236	0.0525401	0.669627
ILMN_1765532	RDBP	0.00191459	0.0525401	1.40793
ILMN_2287888	PSMC4	0.00191515	0.0525401	0.752323
ILMN_1749118	CALML5	0.00192608	0.0527564	2.08966
ILMN_1806032	SLC25A16	0.00193269	0.0527564	1.64749
ILMN_1784283	USH1C	0.00193598	0.0527564	0.732186
ILMN_2092756	TMEM109	0.00193827	0.0527564	1.27785
ILMN_3298716	LOC729231	0.0019408	0.0527564	1.4495
ILMN_1652721	LOC648758	0.0019419	0.0527564	1.22362
ILMN_3251506	ZNF69	0.00194356	0.0527564	0.767971
ILMN_2207561	C4orf16	0.00194377	0.0527564	0.800163
ILMN_1811437	C11orf9	0.00194793	0.0527989	1.24989
ILMN_2290686	SNX7	0.00195629	0.0529551	0.787475
ILMN_3227994	LOC729992	0.00196958	0.0532439	0.636586
ILMN_1664122	PTPN6	0.0019775	0.0533873	0.735849
ILMN_2360291	UGCGL1	0.00198824	0.0534797	1.48312
ILMN_2053829	CBLN3	0.00198859	0.0534797	0.788404
ILMN_2346831	MGAT2	0.00199005	0.0534797	0.772262
ILMN_3289489	LOC387753	0.00199143	0.0534797	1.52158
ILMN_1678547	CPNE9	0.00199476	0.0534986	0.86851
ILMN_1699937	HPS4	0.00200364	0.053666	0.855925
ILMN_1791884	SNHG11	0.00200939	0.0536971	1.3912
ILMN_1652797	FAM174B	0.00201008	0.0536971	0.60121
ILMN_1784178	IFT172	0.0020151	0.0537074	0.673323
ILMN_3255124	ATL1	0.00201574	0.0537074	0.690672
ILMN_1710216	AVEN	0.00202376	0.0538506	0.681468
ILMN_3255061	CYTSB	0.00202728	0.0538739	1.16573
ILMN_1794949	DSCR1L1	0.00203444	0.0539383	0.725634
ILMN_2080611	PDSS1	0.00203652	0.0539383	1.25339
ILMN_2363591	SDCBP	0.0020392	0.0539383	0.604654
ILMN_1796244	CD2BP2	0.00204031	0.0539383	0.805873
ILMN_1780255	KLK6	0.00204585	0.0539719	0.699211
ILMN_2284591	OPA3	0.00204688	0.0539719	0.696903
ILMN_1679880	THOC6	0.00205575	0.0541355	1.34524
ILMN_1667138	S100A13	0.0020622	0.0541853	1.30543
ILMN_1713759	UBE2J1	0.00206307	0.0541853	1.72827
ILMN_1802027	MGST2	0.00206562	0.0541853	0.867556
ILMN_1735151	EIF5A2	0.00206912	0.0542072	1.72194
ILMN_1712985	C17orf58	0.00208266	0.0544917	0.719098
ILMN_1705403	CYP2S1	0.00208648	0.0545217	1.6519
ILMN_1662432	OPA3	0.00209282	0.0545888	0.70962
ILMN_1690105	STAT1	0.0020948	0.0545888	0.295888
ILMN_1747673	RASL10A	0.00209953	0.0545888	0.77578
ILMN_2057836	RNU2-1	0.00209978	0.0545888	1.3563
ILMN_2410929	PAPSS2	0.00210377	0.054623	1.3914
ILMN_1690034	SOD3	0.0021093	0.0546968	1.60484
ILMN_1703427	SON	0.00211382	0.0547443	0.76015
ILMN_3238375	CENPT	0.00212732	0.0550237	1.46689
ILMN_1801632	KRT5	0.00213079	0.0550435	1.61346
ILMN_3273493	LOC100130092	0.00213734	0.0551221	0.593462
ILMN_1796349	SMPDL3A	0.00214246	0.0551221	0.617459
ILMN_1683811	TNPO3	0.00214325	0.0551221	1.33129
ILMN_1672554	C17orf81	0.002153	0.0551221	1.20058
ILMN_2336595	ACSS2	0.00215369	0.0551221	0.742888
ILMN_1700604	RBM14	0.00216114	0.0551221	1.40095
ILMN_1706266	RNF157	0.00216187	0.0551221	1.42311
ILMN_1726460	RPL14	0.00216235	0.0551221	1.33688
ILMN_3301749	SPNS2	0.00216699	0.0551221	1.47676
ILMN_2334210	ITGB4	0.00216747	0.0551221	1.56211
ILMN_1797728	HMGCS1	0.0021676	0.0551221	1.30145
ILMN_1770479	LMO7	0.00216798	0.0551221	1.84537
ILMN_1652594	ACTR5	0.00216903	0.0551221	0.660572
ILMN_2346460	NARG2	0.00217277	0.0551463	1.24245
ILMN_1809139	AHCTF1	0.0021754	0.0551463	1.64276
ILMN_1710937	IFI16	0.00218062	0.0552099	0.600206
ILMN_1654479	GML	0.00219181	0.0553416	0.839154
ILMN_1749478	TCEAL3	0.00219233	0.0553416	0.702799
ILMN_1757627	ZMYND19	0.00219398	0.0553416	1.29832
ILMN_1656415	CDKN2C	0.00220211	0.055478	0.778904
ILMN_2374244	DYRK2	0.00221302	0.0556839	1.51047
ILMN_3241136	RNASEK	0.0022299	0.0558427	0.763774
ILMN_3237623	RNY1	0.00223325	0.0558427	2.24314
ILMN_1780302	DYNC1H1	0.00223412	0.0558427	1.30112
ILMN_2407811	NEURL4	0.00223475	0.0558427	1.38684
ILMN_1651237	CDT1	0.00223542	0.0558427	1.31346
ILMN_1711311	PODXL	0.00223901	0.0558427	1.20256
ILMN_2196078	SLAMF6	0.00224148	0.0558427	1.59018
ILMN_1740586	PLA2G2A	0.00224363	0.0558427	1.41193
ILMN_2381257	DSC2	0.00224402	0.0558427	0.809057
ILMN_1813817	MRPL55	0.0022468	0.0558435	1.28832
ILMN_1838313		0.00225093	0.0558779	1.37232
ILMN_1731412	UBTD2	0.00225457	0.0559003	0.687135
ILMN_1770936	COQ5	0.00225865	0.0559331	0.759232
ILMN_1674780	SF3B1	0.00226469	0.0559776	0.625616
ILMN_2394571	FBXW11	0.00226594	0.0559776	0.749356
ILMN_1700461	AARSD1	0.00227874	0.05607	1.36106
ILMN_1794875	AGPAT9	0.00228036	0.05607	1.29116
ILMN_1734773	PRSS1	0.0022831	0.05607	3.00738
ILMN_1718977	GADD45B	0.0022843	0.05607	0.755159
ILMN_1782939	ALB	0.00228478	0.05607	1.96058
ILMN_1716687	TPM1	0.00228723	0.05607	0.751065
ILMN_3241941	SCARNA2	0.00229279	0.05607	1.17217
ILMN_1793371	KIAA0430	0.00229416	0.05607	0.756083
ILMN_2383975	PRDX5	0.00229596	0.05607	1.28765
ILMN_1694476	HMBS	0.00229723	0.05607	0.680333
ILMN_3229033	LOC732360	0.00230456	0.0561816	1.39681
ILMN_2234873	NME2	0.00231205	0.0562506	1.36166
ILMN_1776879	HMGN2	0.00231445	0.0562506	0.841176
ILMN_1741054	SLC5A6	0.00231568	0.0562506	1.37423
ILMN_2395389	PSMC4	0.00232845	0.0564933	0.715331
ILMN_1739054	CCDC121	0.00233823	0.0566186	0.790864
ILMN_1790534	MAP2K3	0.00234346	0.0566186	1.36783
ILMN_1753613	HOXA5	0.00235263	0.0566186	0.643064
ILMN_1763749	GUCA2A	0.00235661	0.0566186	1.39575
ILMN_2383484	C19orf48	0.00235901	0.0566186	1.70993
ILMN_2189869	FCF1	0.00236004	0.0566186	1.23773
ILMN_1727194	CALU	0.00236089	0.0566186	1.59382
ILMN_1728009	TMEM171	0.00236124	0.0566186	1.70095
ILMN_1753823	IL17D	0.00236246	0.0566186	1.56703
ILMN_1678805	POMT2	0.00236533	0.0566186	1.23072
ILMN_1769382	KBTBD3	0.00236694	0.0566186	0.828783
ILMN_1714158	PON2	0.00237309	0.0566186	0.638796
ILMN_2392674	PRR3	0.00237396	0.0566186	1.23887
ILMN_1763265	CHMP1B	0.00237554	0.0566186	0.676218
ILMN_1652638	LRRC58	0.00237587	0.0566186	0.751841
ILMN_1755391	ARL2BP	0.00238268	0.0566186	0.7756
ILMN_3208330	LOC100132797	0.00238419	0.0566186	0.814288
ILMN_3249560	LOC100134291	0.00238451	0.0566186	0.792162
ILMN_1654946	ZSCAN18	0.00238646	0.0566186	0.79104
ILMN_2191967	SPRR2D	0.00239028	0.0566432	2.48279
ILMN_1719165	BRMS1	0.0023938	0.0566608	1.31583
ILMN_3269377	LOC100129119	0.00240071	0.0567583	0.862313
ILMN_3268028	LOC100128805	0.00240635	0.0567636	1.36676
ILMN_3279092	LOC645691	0.00240756	0.0567636	0.759826
ILMN_1689371	GIMAP2	0.0024093	0.0567636	0.825759
ILMN_1709814	NMRAL1	0.00242516	0.0570076	1.20303
ILMN_3239735	WASH5P	0.00242926	0.0570076	1.43428
ILMN_1783889	PRKAA1	0.00243004	0.0570076	0.739558
ILMN_3300471	LOC730255	0.00243226	0.0570076	1.35047
ILMN_2061405	NUP54	0.00243366	0.0570076	1.2253
ILMN_1682323	DDX51	0.00244447	0.0571587	1.36945
ILMN_1721008	DUT	0.00244782	0.0571587	0.828996
ILMN_3217285	LOC389322	0.00244927	0.0571587	0.677382
ILMN_1674367	SPRR2F	0.00245914	0.0571587	1.49505
ILMN_1692473	PRMT1	0.00245963	0.0571587	1.39702
ILMN_1704702	MCM7	0.0024603	0.0571587	0.745849
ILMN_1715636	EIF3B	0.0024607	0.0571587	1.33038
ILMN_1771308	BAAT	0.00246258	0.0571587	2.87954
ILMN_1757388	OCEL1	0.00246595	0.0571607	0.739776
ILMN_2073969	ABHD13	0.00246828	0.0571607	1.35284
ILMN_1679087	RABEP2	0.00247171	0.0571751	0.852987
ILMN_2261882	KIAA0368	0.00248211	0.0573505	1.30477
ILMN_1770623	FAM58A	0.00248733	0.057406	1.46333
ILMN_1764168	STXBP3	0.00249445	0.0574457	0.669612
ILMN_2256359	HSZFP36	0.00249496	0.0574457	1.29507
ILMN_1686948	CASC4	0.00249752	0.0574457	0.753083
ILMN_1765668	IL20RB	0.00250251	0.0574957	1.81645
ILMN_1704305	NIP7	0.00250669	0.0575266	1.20554
ILMN_1674231	CHAF1B	0.00251199	0.0575835	1.42904
ILMN_2057399	ZBTB8OS	0.00251935	0.0576872	1.16592
ILMN_1686477	CNOT7	0.00252794	0.0577839	0.797767
ILMN_1727605	FRK	0.00252925	0.0577839	1.26959
ILMN_1660839	LOC644242	0.00253226	0.0577877	0.859821
ILMN_2407308	HEY1	0.00253659	0.0578218	0.610392
ILMN_1731720	PDRG1	0.00254257	0.0578553	1.24827
ILMN_2135798	NR2C2AP	0.00254374	0.0578553	1.21227
ILMN_2150894	ALDH1B1	0.00256758	0.0583322	1.36333
ILMN_1751368	HNRNPD	0.00257521	0.0584404	0.69177
ILMN_1760649	PCK2	0.00258436	0.0584807	1.88695
ILMN_1763763	RIPK3	0.00258522	0.0584807	0.780375
ILMN_1687351	ANKRA2	0.00258561	0.0584807	0.805432
ILMN_2248970	OAS2	0.00259478	0.0586231	0.519537
ILMN_1788254	PGAM5	0.00260561	0.0587495	1.56091
ILMN_1728360	MED29	0.00260615	0.0587495	0.761159
ILMN_1704431	LOC554203	0.00261101	0.0587746	0.779929
ILMN_1814465	UBE2G1	0.00261663	0.0587746	0.582836
ILMN_2340565	ATP2C1	0.00261805	0.0587746	0.6881
ILMN_2089875	TNFSF4	0.0026191	0.0587746	0.44124
ILMN_1762561	PLA2G10	0.0026217	0.0587746	0.512524
ILMN_2252408	CNPY4	0.00262665	0.0588186	0.754183
ILMN_2189222	KLHL8	0.00262944	0.0588186	1.38818
ILMN_3236346	LOC100132901	0.00263331	0.0588337	0.67629
ILMN_3238358	SCARNA22	0.00263632	0.0588337	1.37533
ILMN_1659259	PRPF6	0.00264411	0.0588337	0.818817
ILMN_1712754	NFKBIB	0.00264453	0.0588337	1.2944
ILMN_1737817	CCL25	0.00264457	0.0588337	1.14019
ILMN_1665423	ZFP91	0.00265423	0.0589193	1.22686
ILMN_1886655		0.00265524	0.0589193	1.35843
ILMN_1789567	MAGED2	0.0026571	0.0589193	0.692438
ILMN_1782086	AOC3	0.00266087	0.0589386	0.86234
ILMN_1775944	ABI2	0.00267007	0.0590783	0.70676
ILMN_1797530	CHCHD5	0.00267959	0.0591082	1.35194
ILMN_2331735	AP2B1	0.00268169	0.0591082	1.57049
ILMN_2058782	IFI27	0.00268502	0.0591082	0.406295
ILMN_1665736	LOC648024	0.00268515	0.0591082	0.658037
ILMN_1779633	PSMD6	0.00268711	0.0591082	0.77348
ILMN_2090351	OR7E156P	0.00268885	0.0591082	0.683028
ILMN_1810116	INPP5B	0.00269952	0.0592414	1.30558
ILMN_1704286	FXYD5	0.00270139	0.0592414	0.809005
ILMN_1807093	FLJ45248	0.00270415	0.0592414	0.742368
ILMN_1714433	MARCKSL1	0.00270655	0.0592414	0.715322
ILMN_1771688	RAB7B	0.00271193	0.0592696	0.722101
ILMN_3283090	LOC391169	0.00271366	0.0592696	1.46348
ILMN_2359789	RAC1	0.0027233	0.0594164	0.821416
ILMN_1795227	DNCL1	0.00273436	0.0595938	0.802204
ILMN_1721312	LOC641896	0.002739	0.0596311	0.851501
ILMN_3236215	LOC100144603	0.0027455	0.0596492	1.25392
ILMN_1677962	GPHN	0.00274764	0.0596492	1.28548
ILMN_2363426	MAX	0.00274862	0.0596492	0.717349
ILMN_1691376	JAG1	0.00275643	0.0597548	1.63124
ILMN_2189406	C15orf38	0.0027668	0.0599159	0.847652
ILMN_1752269	ACSS1	0.00277361	0.0599481	1.57222
ILMN_1721868	KPNA2	0.00277417	0.0599481	0.58885
ILMN_2361862	VLDLR	0.00277733	0.0599526	1.3004
ILMN_2381397	HSPD1	0.00278518	0.0600357	1.32767
ILMN_1652787	PIK3AP1	0.00278708	0.0600357	1.58207
ILMN_1720241	TRIP12	0.00279418	0.060125	0.754
ILMN_1673795	HSD17B4	0.00280123	0.060158	0.738143
ILMN_1668055	SAA4	0.00281044	0.060158	1.09318
ILMN_1718152	DEPDC7	0.00281212	0.060158	0.421183
ILMN_1772241	SQLE	0.00281505	0.060158	0.708981
ILMN_3275936	LOC100133277	0.00281713	0.060158	1.34726
ILMN_1656292	LOC388532	0.00281879	0.060158	1.27773
ILMN_1700507	CLASP1	0.00281893	0.060158	1.204
ILMN_2189842	SNORA10	0.00281935	0.060158	1.44618
ILMN_2077550	RACGAP1	0.00283131	0.0601697	1.36487
ILMN_3303965	ZC3H11B	0.0028338	0.0601697	0.754002
ILMN_1694535	PDZK1	0.00283389	0.0601697	0.576963
ILMN_1857915	LOC401397	0.00283554	0.0601697	0.670536
ILMN_1702787	SEMA4A	0.00284342	0.0601697	0.773411
ILMN_1768954	RIBC1	0.00284351	0.0601697	0.779779
ILMN_3239568	MYLK4	0.00284464	0.0601697	0.837227
ILMN_2346769	FAM189B	0.00284568	0.0601697	1.40443
ILMN_1810875	SYNGR1	0.0028465	0.0601697	1.3786
ILMN_1783753	TXNDC12	0.0028575	0.0603108	1.34373
ILMN_1728684	PELP1	0.00286136	0.0603108	1.4931
ILMN_3302054	LOC729435	0.00286262	0.0603108	1.14964
ILMN_1676548	BZW2	0.00286598	0.0603108	1.28001
ILMN_1797359	TRIM78P	0.00286799	0.0603108	0.831262
ILMN_3234116	LOC730382	0.00287119	0.0603156	1.32672
ILMN_2275248	ECE2	0.00288794	0.0604168	1.38337
ILMN_1685824	B4GALT5	0.00289115	0.0604168	0.71306
ILMN_1745497	C12orf26	0.0028912	0.0604168	0.753848
ILMN_2228044	TBC1D23	0.00289153	0.0604168	0.629169
ILMN_3242091	NCRNA00094	0.00289165	0.0604168	0.781162
ILMN_1658883	ARAF	0.00289381	0.0604168	0.756007
ILMN_1702487	SGK	0.0029111	0.0605267	1.47925
ILMN_1725241	GSTK1	0.00291319	0.0605267	0.847406
ILMN_1665730	ABCB10	0.00291998	0.0605267	1.45346
ILMN_3240155	RNU105A	0.00292797	0.0605267	1.37815
ILMN_1736692	SRL	0.00292869	0.0605267	1.97685
ILMN_1703844	DYNC1LI1	0.00292973	0.0605267	0.884093
ILMN_1788783	TRAM2	0.00293008	0.0605267	0.785425
ILMN_1858599		0.00293757	0.0605267	0.72917
ILMN_1718766	MT1F	0.00294058	0.0605267	0.74636
ILMN_3285410	LOC642738	0.00294121	0.0605267	1.20751
ILMN_1734096	DCLRE1A	0.00294145	0.0605267	1.17763
ILMN_1684402	STXBP5	0.00294435	0.0605267	0.807104
ILMN_1811178	SCAPER	0.00294496	0.0605267	0.834011
ILMN_1652540	RELL2	0.00294694	0.0605267	1.27881
ILMN_1708841	GOLPH3	0.00294712	0.0605267	0.751417
ILMN_1670926	CHST15	0.0029501	0.0605267	0.570888
ILMN_1717229	C9orf21	0.00295053	0.0605267	0.779588
ILMN_1778173	AK3	0.00295761	0.0605267	1.32005
ILMN_1716913	TRAPPC1	0.00295921	0.0605267	0.745691
ILMN_1651767	MKL1	0.00296132	0.0605267	1.33987
ILMN_1732575	SEC14L1	0.00296381	0.0605267	0.874731
ILMN_1658498	SLC44A3	0.00296837	0.0605267	0.727745
ILMN_2349444	NUDT2	0.00297013	0.0605267	1.32617
ILMN_1798181	IRF7	0.00297043	0.0605267	0.530856
ILMN_1685052	DNAH1	0.00297389	0.0605366	1.15714
ILMN_1681984	GALNT10	0.00298395	0.0606806	1.39853
ILMN_1711828	ANKRD10	0.00298845	0.0607115	0.676473
ILMN_2206098	ATG10	0.00299666	0.0607304	1.28798
ILMN_1733675	MPP1	0.00299821	0.0607304	0.71896
ILMN_2082865	PLLP	0.00299833	0.0607304	1.39926
ILMN_3298694	TYW1B	0.00300522	0.0608094	1.21717
ILMN_1661809	PRRG4	0.00301556	0.0609382	0.693365
ILMN_3250984	CNBP	0.00301757	0.0609382	1.27198
ILMN_1796179	HIST1H2BK	0.00302241	0.0609754	0.690725
ILMN_1778255	FARSA	0.00302931	0.0609874	1.31659
ILMN_1698243	C1orf85	0.00303097	0.0609874	0.811807
ILMN_1778796	ADSS	0.00303199	0.0609874	0.630657
ILMN_1688622	UBQLN1	0.0030436	0.0610533	1.19884
ILMN_2388975	CERK	0.00304445	0.0610533	1.40368
ILMN_2311020	DNAJC12	0.00304506	0.0610533	1.3241
ILMN_1753467	SAMD4B	0.00304949	0.0610533	1.43029
ILMN_2340052	NCOR2	0.00305228	0.0610533	1.27457
ILMN_1670000	DCAF6	0.00305528	0.0610533	0.694254
ILMN_2156267	EIF2AK1	0.00305902	0.0610533	0.782791
ILMN_3231338	TIMM23B	0.00306703	0.0610533	0.875965
ILMN_1657860	C1orf151	0.00306709	0.0610533	1.51178
ILMN_2363439	RYK	0.00307571	0.0610533	0.761676
ILMN_1689876	LOC648189	0.00307686	0.0610533	0.771324
ILMN_2232166	CCDC90B	0.00307861	0.0610533	0.839997
ILMN_2123730	TBC1D22B	0.00307938	0.0610533	1.1394
ILMN_1811551	DERA	0.00307996	0.0610533	0.898395
ILMN_3239240	POLR2E	0.00308026	0.0610533	1.37868
ILMN_1716730	FAM44B	0.00308395	0.061067	1.71774
ILMN_1804530	LOC653888	0.00308799	0.0610875	0.81422
ILMN_1695604	DCBLD1	0.0031069	0.0613664	0.765067
ILMN_1687998	LPGAT1	0.00311023	0.0613664	0.826504
ILMN_3310481	MIR658	0.00311113	0.0613664	0.775112
ILMN_1694111	PNKP	0.00312288	0.0614506	0.796635
ILMN_1654414	ACSL3	0.00312525	0.0614506	0.680666
ILMN_1783843	MIIP	0.00312568	0.0614506	1.37568
ILMN_1762308	LOC654191	0.00312802	0.0614506	0.764139
ILMN_3244574	KIAA1430	0.00313096	0.0614506	1.33287
ILMN_1763264	MRPL2	0.00313631	0.0614506	2.0182
ILMN_1695362	ZNF32	0.00313978	0.0614506	1.36486
ILMN_1671281	RNASEL	0.00313988	0.0614506	0.727292
ILMN_1713952	C1orf106	0.00314262	0.0614506	0.657876
ILMN_1759206	PLS1	0.00314558	0.0614506	0.69794
ILMN_1774207	ANGPT2	0.00315187	0.0615144	0.70909
ILMN_2147078	PIWIL4	0.00315569	0.06153	1.53621
ILMN_1696160	TRQ1	0.00316494	0.0615817	2.55031
ILMN_1656656	COX19	0.00316539	0.0615817	1.41299
ILMN_1721337	MRPS18B	0.00316886	0.0615817	1.37788
ILMN_1654563	EFNB1	0.00317045	0.0615817	1.66118
ILMN_1685202	KRBA2	0.0031774	0.0616375	0.781507
ILMN_1717165	IGBP1	0.00317938	0.0616375	0.803216
ILMN_3238570	EIF3CL	0.00318684	0.0617235	0.621997
ILMN_2231928	MX2	0.00319212	0.0617669	0.412855
ILMN_1688041	TMEM53	0.00320002	0.061861	0.809467
ILMN_1720604	ARSG	0.0032286	0.0623542	1.22932
ILMN_1884319		0.0032348	0.0624148	1.15389
ILMN_3200430	LOC644667	0.00324193	0.0624214	0.850653
ILMN_1795190	CLDN2	0.00324227	0.0624214	2.4645
ILMN_3237584	LOC100133489	0.00324542	0.0624214	1.27937
ILMN_1766658	PKMYT1	0.00324741	0.0624214	1.3748
ILMN_1719998	C9orf45	0.00325593	0.0624535	1.48265
ILMN_3283664	LOC100132037	0.00325946	0.0624535	1.30373
ILMN_1734288	DUSP18	0.00327522	0.0624535	0.70836
ILMN_1656452	C16orf59	0.00327699	0.0624535	1.1902
ILMN_1702384	ZNF706	0.00328019	0.0624535	2.21031
ILMN_1669557	AIM1L	0.00328095	0.0624535	0.789703
ILMN_1747577	ALAD	0.00328538	0.0624535	0.616502
ILMN_2142752	MANSC1	0.00328694	0.0624535	0.600268
ILMN_2115633	CD320	0.00328982	0.0624535	1.51841
ILMN_1728049	S100A16	0.00329191	0.0624535	1.24052
ILMN_1769508	PIGX	0.0032927	0.0624535	1.48992
ILMN_1656185	DEF8	0.00329279	0.0624535	1.34341
ILMN_1671427	FBXW4	0.00329434	0.0624535	0.75616
ILMN_1810335	DGKB	0.00329823	0.0624535	1.12511
ILMN_2405305	ARNTL	0.00330128	0.0624535	0.766309
ILMN_1660837	CLCN3	0.00330348	0.0624535	0.813582
ILMN_1686906	TP53INP2	0.00330499	0.0624535	0.702283
ILMN_1805916	NIPSNAP1	0.00330746	0.0624535	0.747998
ILMN_1787370	C2orf56	0.00330847	0.0624535	0.763406
ILMN_2182647	PINX1	0.0033129	0.0624535	1.31087
ILMN_1656868	LOC23117	0.00331519	0.0624535	1.34133
ILMN_1718932	MTRR	0.00331658	0.0624535	1.39388
ILMN_1719606	LOC644762	0.00332813	0.0626025	0.733874
ILMN_1767253	RRP12	0.00333175	0.0626025	1.51664
ILMN_1692242	LOC644925	0.00333419	0.0626025	1.18266
ILMN_1826921		0.00333914	0.0626025	0.682378
ILMN_1759991	MGC3731	0.00334096	0.0626025	0.847556
ILMN_1753064	TTC13	0.00334341	0.0626025	1.51715
ILMN_1671603	MED30	0.00335255	0.0626025	0.788901
ILMN_1772703	OTUD6B	0.00335308	0.0626025	1.38839
ILMN_2146418	CRIM1	0.00335483	0.0626025	0.728744
ILMN_1652722	C14orf2	0.00335524	0.0626025	1.53168
ILMN_1704014	LOC730256	0.00336593	0.0626622	0.707906
ILMN_1663149	SRP54	0.00336701	0.0626622	0.694483
ILMN_1782444	YIPF4	0.00336827	0.0626622	0.738029
ILMN_1809850	RCN3	0.00337577	0.0626622	1.23202
ILMN_1734353	GPX4	0.00337862	0.0626622	1.10214
ILMN_1740571	LOC647859	0.00338447	0.0626622	0.534294
ILMN_1801553	LEO1	0.00338507	0.0626622	0.730799
ILMN_3237270	LOC100133609	0.00338529	0.0626622	0.859961
ILMN_2395974	PRDX3	0.00338615	0.0626622	0.650512
ILMN_1724984	EIF2AK3	0.00341294	0.0627705	0.798891
ILMN_2326591	ANXA6	0.00341514	0.0627705	0.851352
ILMN_2406439	SPTBN4	0.0034184	0.0627705	1.27172
ILMN_2215631	OTUD6B	0.00342238	0.0627705	1.8066
ILMN_1775432	CSMD2	0.00342327	0.0627705	0.616557
ILMN_1738669	CARD14	0.00342522	0.0627705	0.822906
ILMN_1801984	VHL	0.00342661	0.0627705	0.740637
ILMN_2384544	ADAM15	0.00342709	0.0627705	1.74705
ILMN_1802627	PSMG3	0.00343039	0.0627705	1.70855
ILMN_1754145	CAPRIN1	0.00343374	0.0627705	0.716085
ILMN_2391750	SFMBT1	0.00343825	0.0627705	0.724177
ILMN_1674415	LOC650463	0.00343877	0.0627705	0.709579
ILMN_2298511	BOLA2	0.00343914	0.0627705	1.32761
ILMN_1671260	GPR177	0.00344003	0.0627705	0.734842
ILMN_1749212	TMEM189-UBE2V1	0.00344341	0.0627705	0.780371
ILMN_2367487	ABHD12B	0.00344349	0.0627705	1.31439
ILMN_1730731	ERLIN1	0.00344442	0.0627705	1.49288
ILMN_1661000	RPS6KC1	0.00345974	0.0629933	0.747878
ILMN_1730391	MRPS18A	0.00347022	0.0631108	1.42868
ILMN_2041046	CKS1B	0.00347476	0.0631108	1.44831
ILMN_1666594	IRF8	0.0034765	0.0631108	1.61456
ILMN_1760247	CD70	0.0034786	0.0631108	1.64241
ILMN_1849186		0.00349157	0.0632898	0.753537
ILMN_1664543	IFIT3	0.00349828	0.0633541	0.660787
ILMN_1757134	MPV17L2	0.00350134	0.0633541	1.52542
ILMN_1686360	ZNF124	0.0035087	0.063424	0.704055
ILMN_1673069	DPP9	0.00351144	0.063424	1.40088
ILMN_1760563	BAT2	0.00352015	0.063525	1.44437
ILMN_2077680	CLDND2	0.00352741	0.0635965	1.54256
ILMN_2267488	ITGA6	0.00353121	0.0635965	0.709439
ILMN_3294016	LOC642635	0.00353623	0.0635965	0.849183
ILMN_1848552		0.00353849	0.0635965	1.83913
ILMN_1806106	GNL3	0.00354249	0.0635965	1.24772
ILMN_1729976	ZNF828	0.0035434	0.0635965	1.2067
ILMN_3240177	LLPH	0.00354598	0.0635965	1.35078
ILMN_1720819	LOC653566	0.00356655	0.0637713	0.812649
ILMN_2399300	NAV2	0.00356699	0.0637713	0.855948
ILMN_1741768	TMPRSS3	0.00356751	0.0637713	0.777464
ILMN_1792669	HLCS	0.00357618	0.0637713	1.326
ILMN_1708604	C7orf28A	0.00357903	0.0637713	0.792954
ILMN_2317658	SLC3A2	0.00357903	0.0637713	1.31864
ILMN_1745964	IRAK2	0.00358015	0.0637713	0.705918
ILMN_1789394	CATSPER1	0.00358079	0.0637713	0.552725
ILMN_1794260	FBXL10	0.00359376	0.0638754	1.36548
ILMN_1781943	FAM83D	0.00360071	0.0638754	0.683601
ILMN_2366710	UCRC	0.00360258	0.0638754	1.50755
ILMN_1687519	SNAP23	0.00360354	0.0638754	0.599276
ILMN_1651370	USP21	0.00360654	0.0638754	0.761656
ILMN_1708502	AFF4	0.00360721	0.0638754	0.616764
ILMN_1733851	DACT3	0.0036139	0.0638754	1.20669
ILMN_1671387	C3orf23	0.0036203	0.0638754	0.714095
ILMN_1733107	NOC4L	0.00362309	0.0638754	1.68999
ILMN_1788017	HSH2D	0.00362758	0.0638754	0.806457
ILMN_1781628	SURF2	0.00362856	0.0638754	1.36804
ILMN_1701789	IFIT3	0.00362954	0.0638754	0.502955
ILMN_1715674	ITPK1	0.00362981	0.0638754	1.78714
ILMN_3176840	LOC100128265	0.00363057	0.0638754	1.33463
ILMN_1785161	CHCHD6	0.00364613	0.0639497	1.75923
ILMN_2308582	CYB5R3	0.00364848	0.0639497	0.748696
ILMN_2275098	DTX2	0.00365595	0.0639497	1.34207
ILMN_2382127	PPFIA1	0.00365955	0.0639497	0.767065
ILMN_1704621	WDR44	0.00366635	0.0639497	0.76036
ILMN_3246935	SNORA74B	0.00366813	0.0639497	1.15175
ILMN_1748077	DDX59	0.00367224	0.0639497	0.759119
ILMN_1748926	TMEM209	0.00367759	0.0639497	1.376
ILMN_1752046	SH2B3	0.00367862	0.0639497	1.39231
ILMN_1791826	RAB25	0.00367919	0.0639497	0.817893
ILMN_1684051	WASF2	0.00368097	0.0639497	1.50456
ILMN_1713369	RPL13A	0.00368233	0.0639497	1.12286
ILMN_1656111	MYLIP	0.00368333	0.0639497	0.580989
ILMN_1667711	HRASLS3	0.00368432	0.0639497	0.639106
ILMN_2305112	CTH	0.00368448	0.0639497	1.51357
ILMN_1737574	LOC648605	0.00368602	0.0639497	0.828975
ILMN_2392940	CEP250	0.0036882	0.0639497	1.24623
ILMN_1735045	A4GALT	0.00369793	0.0640358	0.751217
ILMN_1813530	AGT	0.00370259	0.0640358	1.57293
ILMN_1808757	RPL37A	0.00370634	0.0640358	1.99434
ILMN_2163482	LYZL2	0.00370922	0.0640358	1.42766
ILMN_1821176		0.00371166	0.0640358	1.42215
ILMN_1766200	CALHM2	0.00371442	0.0640358	0.785662
ILMN_1727001	DDX46	0.00371519	0.0640358	1.26408
ILMN_1748889	PCDHGA7	0.00372233	0.0640763	0.789573
ILMN_1748894	GTPBP3	0.00373142	0.0640763	1.23598
ILMN_1704961	ACTG1	0.00373275	0.0640763	0.699073
ILMN_1665909	LASP1	0.00373464	0.0640763	0.674617
ILMN_2141482	SERPINF1	0.00373719	0.0640763	0.650088
ILMN_1763666	ALDH3B2	0.00374053	0.0640763	0.62545
ILMN_1915076		0.00374171	0.0640763	1.6307
ILMN_1663667	FLAD1	0.00374337	0.0640763	1.27323
ILMN_1804451	LEO1	0.00374586	0.0640763	0.718874
ILMN_2392080	DCAF6	0.00375433	0.0641111	0.705634
ILMN_1776076	POFUT1	0.00376278	0.0641111	1.35145
ILMN_1730740	VSIG8	0.00376453	0.0641111	1.27823
ILMN_1710284	HES1	0.00376739	0.0641111	1.28439
ILMN_1681461	RAB27A	0.00376835	0.0641111	0.870691
ILMN_2339825	YME1L1	0.00377506	0.0641111	0.726962
ILMN_1753345	SCAMP5	0.00377843	0.0641111	1.45372
ILMN_1781151	ARMC8	0.00377935	0.0641111	0.829761
ILMN_1655165	RNF138	0.00378	0.0641111	1.80601
ILMN_3296519	LOC728002	0.00378671	0.0641111	1.30836
ILMN_1750052	NOP14	0.003788	0.0641111	1.40072
ILMN_1659343	BOLA2	0.00379112	0.0641111	1.25182
ILMN_1778013	PDPR	0.00379232	0.0641111	1.28087
ILMN_1750661	FBXW9	0.00380505	0.0641111	1.48085
ILMN_1692861	UGT2A3	0.00380514	0.0641111	0.705572
ILMN_1663002	STOML2	0.00380691	0.0641111	1.31611
ILMN_1756501	ST6GAL1	0.00380876	0.0641111	0.525181
ILMN_1716071	PAQR3	0.00381378	0.0641111	1.34579
ILMN_3240586	PLD6	0.00381942	0.0641111	1.77613
ILMN_1694776	SCP2	0.00382075	0.0641111	0.653655
ILMN_1809866	WDR74	0.00382156	0.0641111	1.39667
ILMN_1734702	MANEA	0.00382253	0.0641111	0.773755
ILMN_3268472	CCL14	0.00382343	0.0641111	0.716625
ILMN_1738075	CMIP	0.00382523	0.0641111	0.675228
ILMN_1736303	KCNV1	0.00382664	0.0641111	0.903867
ILMN_2373728	ASB9	0.00383652	0.0642099	0.765285
ILMN_1684984	MAGED2	0.00383884	0.0642099	0.758749
ILMN_3299583	LOC729964	0.00385595	0.0643125	1.32244
ILMN_3246010	CYB5RL	0.00385884	0.0643125	1.31884
ILMN_2300186	DYNLL1	0.00387305	0.0643125	0.731673
ILMN_2412922	C14orf43	0.00387348	0.0643125	0.747196
ILMN_1652434	MTHFD2L	0.0038739	0.0643125	1.4278
ILMN_1673455	RASAL2	0.00387496	0.0643125	0.916732
ILMN_1657682	GFM1	0.00387862	0.0643125	1.68655
ILMN_3238684	DEFB116	0.00388167	0.0643125	0.840198
ILMN_2325574	CASC4	0.00388289	0.0643125	0.710289
ILMN_1745223	CDC42EP4	0.00388361	0.0643125	0.772537
ILMN_2078389	SLC4A2	0.00388476	0.0643125	1.27737
ILMN_3246962	CYTSA	0.00388513	0.0643125	1.21926
ILMN_1651544	HDAC8	0.00388605	0.0643125	0.821241
ILMN_2306077	USP33	0.00389284	0.0643725	0.845002
ILMN_2043816	ARPC5L	0.00389659	0.0643823	0.788832
ILMN_1754788	GMPR2	0.0039041	0.0644231	0.884353
ILMN_1774091	FECH	0.00390539	0.0644231	1.25496
ILMN_3240888	FAM184B	0.00391989	0.06461	0.848141
ILMN_2173975	RTP4	0.00393378	0.0647865	0.670713
ILMN_1789112	TMEM145	0.00393927	0.064813	1.17974
ILMN_2379520	HAGH	0.00394553	0.064813	0.75577
ILMN_1652735	RFXAP	0.00394759	0.064813	0.79025
ILMN_1780699	THAP11	0.00394813	0.064813	0.794643
ILMN_1718988	DAZAP2	0.00395192	0.0648199	0.708971
ILMN_1742789	LPXN	0.00395492	0.0648199	0.704854
ILMN_1651800	GSTM4	0.00396861	0.0648522	1.14874
ILMN_1667707	SPCS3	0.00397466	0.0648522	0.826858
ILMN_1705733	KIAA0460	0.00397513	0.0648522	1.21534
ILMN_1742541	ZNF518A	0.00397527	0.0648522	1.62626
ILMN_2298936	THOC3	0.00397709	0.0648522	0.656774
ILMN_1795463	MORC4	0.00397755	0.0648522	1.81374
ILMN_1766657	STOM	0.00397919	0.0648522	1.37516
ILMN_2334765	ARMCX3	0.0039838	0.0648677	0.701067
ILMN_1656285	METTL7A	0.00398651	0.0648677	0.717104
ILMN_1781816	CHD6	0.00400015	0.0649935	0.764719
ILMN_2208158	GTF2IP1	0.00400063	0.0649935	0.493655
ILMN_2128428	DAB2	0.00401611	0.0651128	0.592308
ILMN_3243506	LOC100132826	0.00401639	0.0651128	0.860407
ILMN_1702973	TMEM166	0.00401824	0.0651128	0.640583
ILMN_1769031	FRAP1	0.00402328	0.0651128	1.31114
ILMN_1739274	PDHB	0.00402397	0.0651128	0.851693
ILMN_2248863	ZBTB38	0.00402726	0.0651142	0.843095
ILMN_1777453	LOC653419	0.00403722	0.0651586	0.829307
ILMN_1767934	PCSK5	0.00404088	0.0651586	1.20435
ILMN_1769013	ASGR1	0.00404292	0.0651586	0.575159
ILMN_1751266	LOC652045	0.00404561	0.0651586	1.16419
ILMN_3257430	HNRNPUL1	0.004046	0.0651586	1.22854
ILMN_2391264	DMKN	0.00405432	0.0652409	1.20533
ILMN_1773764	CECR7	0.00406154	0.0653055	1.38024
ILMN_1801766	CCDC109B	0.00407415	0.0654564	0.747447
ILMN_1803194	GALK1	0.00408564	0.0655894	0.756237
ILMN_1662358	MX1	0.00409662	0.0657138	0.355316
ILMN_1732725	SAPS3	0.00411918	0.0660237	1.40632
ILMN_1723709	C9orf116	0.00413834	0.0661779	1.26255
ILMN_1725642	SUMO3	0.00413993	0.0661779	0.763344
ILMN_1685369	SLU7	0.00414112	0.0661779	0.859903
ILMN_1802251	PTTG1IP	0.00414436	0.0661779	0.822976
ILMN_3242462	UHRF1BP1	0.00414506	0.0661779	1.24955
ILMN_1789775	WDR74	0.00415379	0.0662132	1.40895
ILMN_1768293	NUP155	0.00415446	0.0662132	1.22421
ILMN_1748767	LOC730740	0.00415748	0.0662132	0.776383
ILMN_1698621	COG5	0.00416028	0.0662132	0.678825
ILMN_1758055	YIF1B	0.00417911	0.0664609	1.57582
ILMN_1656628	WDR4	0.00418723	0.0665214	1.34159
ILMN_1732404	C2orf15	0.00419182	0.0665214	0.724771
ILMN_1661755	FAM129B	0.00419869	0.0665214	0.639633
ILMN_1669032	PPIC	0.00419916	0.0665214	0.546754
ILMN_2127842	HBA2	0.00419925	0.0665214	2.46985
ILMN_1704173	AIFM3	0.00421037	0.0666457	1.34938
ILMN_1658909	OSGEPL1	0.0042166	0.0666519	0.789465
ILMN_2044453	LPAR5	0.00421731	0.0666519	0.623852
ILMN_2347917	EED	0.00423189	0.0667357	0.79624
ILMN_1769520	UBE2L6	0.00423219	0.0667357	0.598649
ILMN_2330845	NSF	0.00423446	0.0667357	0.731281
ILMN_1751627	TRAPPC3	0.00423573	0.0667357	1.34251
ILMN_1698307	DBNL	0.00423906	0.0667364	0.750626
ILMN_3246433	RNY5	0.00425358	0.0669031	1.91288
ILMN_1695827	PPP1CA	0.00425621	0.0669031	0.812443
ILMN_1703316	LOC255783	0.00426164	0.0669366	0.727455
ILMN_3247835	CXorf64	0.00428789	0.0672011	1.35898
ILMN_2400512	PRKCSH	0.00428868	0.0672011	1.4784
ILMN_1707484	GEMIN6	0.00429501	0.0672011	1.21538
ILMN_1793367	LOC729966	0.00430211	0.0672011	1.30985
ILMN_1737011	GOLM1	0.00430729	0.0672011	0.835161
ILMN_1704972	TRIM5	0.00431165	0.0672011	0.676041
ILMN_2102960	KIAA1370	0.00431799	0.0672011	0.632053
ILMN_2331658	C3orf17	0.00432296	0.0672011	0.804613
ILMN_3200299	LOC646942	0.00433351	0.0672011	1.56809
ILMN_1689257	MAEA	0.00433615	0.0672011	0.629356
ILMN_2357062	IL1RAP	0.00433919	0.0672011	0.863519
ILMN_2327947	SLC25A25	0.00434294	0.0672011	1.40584
ILMN_1798826	MRPS25	0.00434706	0.0672011	1.67755
ILMN_1655403	LOC730083	0.00435109	0.0672011	0.72722
ILMN_1812926	ANTXR2	0.00435232	0.0672011	0.652409
ILMN_2316540	MRPL11	0.00435908	0.0672011	1.34345
ILMN_1785198	POLE3	0.00436021	0.0672011	1.14106
ILMN_1676665	CUEDC1	0.00436098	0.0672011	0.752089
ILMN_1795762	PLEK	0.00436911	0.0672011	0.67911
ILMN_2404454	NLE1	0.00436959	0.0672011	1.59107
ILMN_1746317	NUPL1	0.00437035	0.0672011	0.721857
ILMN_1705849	SPR	0.00437884	0.0672011	1.21505
ILMN_2300970	ETFB	0.00438293	0.0672011	1.30598
ILMN_1779341	ZNF630	0.004384	0.0672011	0.804455
ILMN_1844464		0.00438691	0.0672011	1.26816
ILMN_1747146	TSG101	0.00438699	0.0672011	0.779383
ILMN_1654331	HOXB4	0.00438777	0.0672011	0.789141
ILMN_1701507	EHHADH	0.00438912	0.0672011	0.693328
ILMN_1696046	SIVA	0.00439068	0.0672011	1.46404
ILMN_3298215	LOC729340	0.00439551	0.0672011	1.28259
ILMN_1799819	MARS	0.0043966	0.0672011	1.55845
ILMN_1739297	GALNT4	0.00439677	0.0672011	0.788834
ILMN_2368068	TCF20	0.00439694	0.0672011	1.37016
ILMN_2251784	NSF	0.00439987	0.0672011	0.759932
ILMN_3268717	LOC100129674	0.00440029	0.0672011	1.23978
ILMN_2277099	YWHAB	0.00440144	0.0672011	0.675549
ILMN_1671911	MTA1	0.00440921	0.0672011	1.35469
ILMN_1798546	HDAC6	0.00441	0.0672011	1.26844
ILMN_1773865	HSPA5	0.00441216	0.0672011	0.833059
ILMN_1808537	LRRC66	0.00441217	0.0672011	0.692117
ILMN_3245541	SNORD53	0.00441991	0.0672011	1.13769
ILMN_1886769		0.00442034	0.0672011	0.674882
ILMN_1728199	POLE	0.00442043	0.0672011	1.61862
ILMN_1769406	PIAS2	0.00442643	0.067242	0.802271
ILMN_3308113	SNORD115-48	0.00443407	0.067308	1.23902
ILMN_3178307	KRT18P28	0.00443981	0.0673188	1.40877
ILMN_3300140	LOC729878	0.0044414	0.0673188	0.877138
ILMN_1683700	TNFSF12	0.00444706	0.0673233	0.757052
ILMN_3243461	RPRD1B	0.0044538	0.0673233	0.817124
ILMN_1811615	COPA	0.00445481	0.0673233	0.781532
ILMN_1730824	ZNF512	0.00445561	0.0673233	0.689577
ILMN_2151541	DNAJC10	0.00445823	0.0673233	1.58761
ILMN_3297126	TYMP	0.00446603	0.067391	0.822067
ILMN_3240594	RNU4ATAC	0.00449277	0.0677064	2.14162
ILMN_1726308	FAM10A4	0.00449358	0.0677064	0.775383
ILMN_1662128	ISY1	0.00450047	0.06773	0.673024
ILMN_2130441	HLA-H	0.00450423	0.06773	0.665826
ILMN_1903568		0.00450635	0.06773	1.53754
ILMN_1675117	HSD17B11	0.00450988	0.06773	0.590484
ILMN_1672504	PDXK	0.00451178	0.06773	1.43289
ILMN_1695533	OR10AG1	0.00451714	0.0677492	0.844627
ILMN_3190972	LOC100130291	0.00451972	0.0677492	0.710192
ILMN_1718271	MTIF3	0.00452386	0.0677613	0.822439
ILMN_2347234	PRMT1	0.00453033	0.0678084	1.22304
ILMN_2352023	RIPK5	0.0045387	0.0678772	0.738728
ILMN_1782247	KAT2A	0.00454613	0.0678772	1.39352
ILMN_3224204	PSMG4	0.00454667	0.0678772	1.26173
ILMN_2347807	EXOC1	0.00455206	0.0678772	0.748633
ILMN_1673215	PCBP1	0.00455541	0.0678772	0.731937
ILMN_1667199	SQRDL	0.00455773	0.0678772	0.789195
ILMN_1762439	C19orf6	0.00455832	0.0678772	1.28247
ILMN_1807881	NEDD4	0.00457515	0.0678772	0.768148
ILMN_1717695	IGFL4	0.00457516	0.0678772	0.825818
ILMN_3271000	LOC100130502	0.00457664	0.0678772	0.854207
ILMN_1752639	SLC25A24	0.00457665	0.0678772	0.691557
ILMN_1704476	CCDC153	0.00457674	0.0678772	0.851459
ILMN_2365465	XBP1	0.00457828	0.0678772	0.761056
ILMN_1789508	GTF3C3	0.00458805	0.0679587	0.83844
ILMN_1775939	SF3B2	0.00459045	0.0679587	1.1979
ILMN_1677262	LOC388621	0.0045938	0.0679588	1.20079
ILMN_2357193	DDX59	0.00459737	0.0679623	0.712597
ILMN_1664682	DNA2	0.00460742	0.0679649	1.47196
ILMN_3197732	LOC441642	0.00460896	0.0679649	1.22243
ILMN_1798654	MCM6	0.00460976	0.0679649	1.28248
ILMN_1688346	ZNF800	0.00461352	0.0679649	1.35278
ILMN_1819783		0.00461424	0.0679649	0.742734
ILMN_1793615	ME3	0.00463588	0.0680703	1.19942
ILMN_1653794	C6orf160	0.00463839	0.0680703	1.4255
ILMN_1681972	TMEM69	0.00463922	0.0680703	0.723381
ILMN_2199284	ANAPC7	0.00463963	0.0680703	0.654024
ILMN_1765116	PAOX	0.00464429	0.0680703	1.22393
ILMN_3307799	PSMD4	0.00464749	0.0680703	0.819086
ILMN_2408877	MLL3	0.00464923	0.0680703	0.792849
ILMN_3234756	SNORD6	0.00465071	0.0680703	1.23279
ILMN_1657347	PODXL2	0.00465411	0.0680703	1.88213
ILMN_2054213	MPHOSPH8	0.00465684	0.0680703	0.702197
ILMN_3267748	KRT18P19	0.00465818	0.0680703	1.15183
ILMN_1760280	NXT1	0.00466462	0.0681155	1.30621
ILMN_1704055	HSPC111	0.00467808	0.068181	1.38929
ILMN_1777106	LRRC57	0.00467963	0.068181	0.822226
ILMN_1745397	OAS3	0.00468145	0.068181	0.604262
ILMN_1811592	ARHGAP21	0.00468359	0.068181	1.68065
ILMN_1784967	EPB41L4B	0.00469008	0.068181	0.765165
ILMN_3240002	SNORD12B	0.00469147	0.068181	1.2475
ILMN_1773847	DYNC1I2	0.00469574	0.068181	0.677131
ILMN_1669123	C1orf187	0.00469793	0.068181	0.830571
ILMN_1714965	NFKB1	0.00470063	0.068181	0.752809
ILMN_1671331	FLJ32154	0.0047026	0.068181	0.804522
ILMN_1727360	MAOB	0.00470778	0.0682076	0.771636
ILMN_1699249	ZNF649	0.00471575	0.068218	1.36248
ILMN_1763091	C14orf43	0.00472114	0.068218	0.675654
ILMN_1661337	SRM	0.00472305	0.068218	1.60188
ILMN_1702763	ZMYM1	0.00472553	0.068218	1.90841
ILMN_1717706	PLK2	0.00473063	0.068218	1.5511
ILMN_1728984	PA2G4	0.00473116	0.068218	1.365
ILMN_1676358	RALB	0.00473243	0.068218	0.621251
ILMN_3212284	LOC645693	0.00473531	0.068218	0.827113
ILMN_2137499	LOC401010	0.00474123	0.068255	1.2768
ILMN_1747857	SMARCE1	0.00475413	0.0683871	1.28988
ILMN_1684746	IPO11	0.004761	0.0683871	1.87311
ILMN_1676197	LRP11	0.0047667	0.0683871	0.746153
ILMN_1730620	ARRB1	0.0047766	0.0683871	1.25883
ILMN_2322552	NCKAP1	0.00478474	0.0683871	0.767499
ILMN_3307196	FLJ14107	0.0047875	0.0683871	1.33055
ILMN_1705442	CMTM3	0.00479014	0.0683871	1.38777
ILMN_2107184	SNRK	0.00479113	0.0683871	1.58894
ILMN_2152502	MGC72080	0.00479348	0.0683871	1.36218
ILMN_1690907	CCR6	0.00479354	0.0683871	0.379883
ILMN_1732514	GALK2	0.00479668	0.0683871	0.804777
ILMN_1798728	C19orf2	0.00479739	0.0683871	1.24006
ILMN_1718501	C20orf7	0.00480192	0.0683871	0.920626
ILMN_1804562	SLC31A1	0.00480827	0.0683871	1.56156
ILMN_2386967	VPS54	0.00480992	0.0683871	0.796302
ILMN_1663919	TFF2	0.00481016	0.0683871	1.91194
ILMN_1699925	TGM5	0.00481309	0.0683871	0.595523
ILMN_2366490	ZNF706	0.00481379	0.0683871	2.17121
ILMN_1781764	HNRNPH2	0.0048169	0.0683871	0.687573
ILMN_1802646	EPHB6	0.0048176	0.0683871	1.53731
ILMN_1713875	NME1	0.00483182	0.0685368	1.35596
ILMN_1782004	BAPX1	0.00483495	0.0685368	0.787277
ILMN_1815666	ATP2A2	0.00484006	0.0685368	1.17892
ILMN_1745570	KLK7	0.00484419	0.0685368	1.41997
ILMN_1773901	STX12	0.00484797	0.0685368	0.777903
ILMN_1798014	EIF2S2	0.00484898	0.0685368	1.31379
ILMN_1741313	ZNF782	0.00485285	0.0685368	0.796088
ILMN_1736048	ELL	0.00485508	0.0685368	0.860215
ILMN_1666376	TRIM56	0.00487112	0.0687155	0.773065
ILMN_1690371	MRPL11	0.00487573	0.0687329	1.50658
ILMN_1783350	PCNXL3	0.00488599	0.0687985	1.3221
ILMN_2264681	LETMD1	0.00488997	0.0687985	0.781019
ILMN_3251467	LRRC58	0.00489108	0.0687985	0.638509
ILMN_3307719	ZNF490	0.0048939	0.0687985	0.83863
ILMN_1679178	ATP5D	0.00490406	0.0688938	1.48548
ILMN_1753507	FRMPD3	0.00491026	0.0689333	0.817306
ILMN_1779184	CTU2	0.00492382	0.0689855	1.38755
ILMN_1898723		0.00492605	0.0689855	0.794351
ILMN_2371964	MRPS12	0.00492736	0.0689855	1.24105
ILMN_2195821	C5orf41	0.00493323	0.0689855	0.678734
ILMN_1788968	MGC33948	0.00494522	0.0689855	1.16224
ILMN_1729175	FBXO3	0.00494839	0.0689855	0.744925
ILMN_2410864	RAB28	0.00495186	0.0689855	0.785315
ILMN_1797181	LOC93622	0.00495928	0.0689855	1.35986
ILMN_1786893	RBM5	0.00496332	0.0689855	0.765078
ILMN_3236653	RNU1-5	0.00496505	0.0689855	2.63298
ILMN_1651949	SCYL3	0.0049651	0.0689855	0.809787
ILMN_2049417	TMEM86B	0.00496871	0.0689855	1.25873
ILMN_1772614	TCF12	0.00497417	0.0689855	0.8008
ILMN_1755727	KDM5B	0.00497522	0.0689855	0.72586
ILMN_3289172	LOC100132774	0.00497675	0.0689855	1.31417
ILMN_2389155	UGP2	0.00498145	0.0689855	0.625336
ILMN_3248334	LOC100133017	0.00498224	0.0689855	1.21423
ILMN_2394498	SYF2	0.00498306	0.0689855	0.695856
ILMN_3251868	LOC100128585	0.00498507	0.0689855	0.881738
ILMN_1694671	ZFAND2A	0.00498625	0.0689855	1.41019
ILMN_1661264	SHMT2	0.00498692	0.0689855	1.46741
ILMN_1657288	GUSBL2	0.00498853	0.0689855	1.22641
ILMN_1721651	LOC646463	0.00499297	0.0689999	0.669545
ILMN_1789846	ITGB6	0.00502292	0.0692674	0.778353
ILMN_1795336	PTER	0.00502507	0.0692674	1.22287
ILMN_1763309	GALR1	0.00502528	0.0692674	1.1512
ILMN_1672191	ATP5F1	0.00502593	0.0692674	0.767309
ILMN_1799467	SAMD9L	0.00503332	0.0692782	0.650095
ILMN_2365544	NHP2	0.00503353	0.0692782	1.18582
ILMN_1658333	ECM1	0.00504327	0.0693523	0.754834
ILMN_1660787	SUCLA2	0.0050472	0.0693523	0.719575
ILMN_3178967	C21orf30	0.00504913	0.0693523	1.23097
ILMN_3235176	C2orf89	0.00505656	0.0694075	1.39725
ILMN_3247139	C17orf96	0.0050639	0.0694614	1.41174
ILMN_1674662	C15orf42	0.00507152	0.0694931	1.39739
ILMN_1736742	GLT25D2	0.00507609	0.0694931	1.40535
ILMN_1708580	PDZK1IP1	0.00507645	0.0694931	0.862063
ILMN_1666156	MORF4L2	0.00508017	0.0694973	0.684521
ILMN_2325998	ICK	0.00508539	0.0695181	0.859257
ILMN_1724686	CLDN1	0.00509579	0.0695181	2.71252
ILMN_2206722	FER1L4	0.0050977	0.0695181	0.769768
ILMN_3248966	MMADHC	0.0051005	0.0695181	0.701873
ILMN_1811765	ADAMTS2	0.00510202	0.0695181	0.822815
ILMN_1708416	ARL6IP1	0.00510543	0.0695181	0.752746
ILMN_1656482	OSBPL2	0.00511366	0.0695181	0.669713
ILMN_1667132	NANP	0.00511708	0.0695181	0.809532
ILMN_3308335	RNU6-1	0.00511771	0.0695181	2.76547
ILMN_1707807	RNF128	0.00511829	0.0695181	0.651142
ILMN_1868047		0.00512098	0.0695181	0.852604
ILMN_2074044	PLS1	0.00512437	0.0695181	0.772023
ILMN_2247842	TGIF1	0.00512717	0.0695181	0.797948
ILMN_1815190	METTL1	0.00512951	0.0695181	1.41281
ILMN_1752741	TRIM23	0.00513538	0.0695494	0.671446
ILMN_1779171	SGSM2	0.00513865	0.0695494	0.757401
ILMN_2222992	ETF1	0.00515125	0.0696672	1.22229
ILMN_1801610	METRNL	0.0051542	0.0696672	1.35641
ILMN_2308950	AKAP12	0.00516187	0.0696946	2.13302
ILMN_1659929	TCF1	0.00517124	0.0696946	1.39723
ILMN_2090782	GCSH	0.00517186	0.0696946	1.18416
ILMN_2352326	COASY	0.00517205	0.0696946	1.20286
ILMN_2389054	CLDN18	0.00517958	0.0696946	1.61816
ILMN_1738407	ULBP1	0.00518128	0.0696946	1.46036
ILMN_2135756	HSF2BP	0.00518402	0.0696946	1.29312
ILMN_1759411	C16orf79	0.00518481	0.0696946	1.26072
ILMN_1802518	DKFZp667M2411	0.00518704	0.0696946	0.800748
ILMN_1704500	STAP2	0.00519828	0.0697996	0.818233
ILMN_1714082	CMAS	0.00521583	0.0699891	0.724254
ILMN_2136446	CTNNAL1	0.0052265	0.0700838	1.29371
ILMN_2391522	MRPL47	0.00523155	0.0700838	1.35319
ILMN_1784467	NUP210	0.00523321	0.0700838	1.81864
ILMN_3306388	LOC728312	0.00524147	0.0701482	1.30658
ILMN_1747058	TRAPPC2L	0.00525727	0.0703134	1.38667
ILMN_1803392	TAX1BP3	0.00527436	0.0704957	0.826811
ILMN_1724479	NR2C2	0.00529211	0.0706865	0.808687
ILMN_1673138	ZBTB33	0.0053092	0.0708683	0.784125
ILMN_3220934	NCRNA00152	0.0053179	0.0709344	1.41991
ILMN_1688757	LOC391025	0.00532416	0.0709344	1.1997
ILMN_1742145	ESPL1	0.00532647	0.0709344	1.26791
ILMN_1702198	LOC643790	0.00533014	0.0709344	0.713494
ILMN_2045729	WDR12	0.00533158	0.0709344	1.20946
ILMN_1748904	WTAP	0.00533922	0.0709552	0.797864
ILMN_1760779	ENSA	0.00534476	0.0709552	0.717371
ILMN_2223805	TSGA14	0.00535199	0.0709552	0.749593
ILMN_1668748	MED15	0.00535309	0.0709552	1.16066
ILMN_1665884	REP15	0.00535342	0.0709552	0.802244
ILMN_1787248	SIVA	0.00535406	0.0709552	1.54804
ILMN_1713496	ST3GAL5	0.00536804	0.0710562	0.846684
ILMN_2056074	RGPD2	0.00536961	0.0710562	0.818261
ILMN_1705477	CAMK1D	0.0053728	0.0710562	0.853444
ILMN_1809040	LDLRAP1	0.00538123	0.0710562	1.2599
ILMN_1761138	C9orf142	0.00538376	0.0710562	1.28696
ILMN_1815656	SERINC3	0.00538752	0.0710562	0.76235
ILMN_1730007	MPZL2	0.00539097	0.0710562	0.679902
ILMN_1697220	NT5E	0.00540119	0.0710562	0.759857
ILMN_1712583	METRN	0.0054013	0.0710562	1.445
ILMN_3247159	SCARNA8	0.00540226	0.0710562	1.33887
ILMN_1727043	GLT25D1	0.00540334	0.0710562	1.33195
ILMN_1780913	PPP2R5C	0.00540356	0.0710562	0.693216
ILMN_1785061	EPHB2	0.00540878	0.0710788	1.22079
ILMN_3310351	RNU6-15	0.00543127	0.0713283	2.8686
ILMN_1788223	RSPH3	0.00544169	0.0713447	0.640805
ILMN_3218248	LOC440595	0.00544456	0.0713447	0.748461
ILMN_1704557	RPS6KB1	0.00544876	0.0713447	1.66237
ILMN_2085236	SNX24	0.00544885	0.0713447	0.798233
ILMN_2059549	SYK	0.00545828	0.0713447	0.772312
ILMN_1667561	IFRD1	0.00545902	0.0713447	1.60359
ILMN_1866286		0.00546974	0.0713447	1.17507
ILMN_1917095		0.0054714	0.0713447	0.864245
ILMN_3218258	LOC100133185	0.00547241	0.0713447	0.839451
ILMN_1672176	SMPD2	0.00547525	0.0713447	1.58247
ILMN_3210914	LOC344887	0.00547699	0.0713447	0.840426
ILMN_1652907	CDC5L	0.00547778	0.0713447	0.722723
ILMN_1733930	PREB	0.00547808	0.0713447	1.38366
ILMN_1665245	LOC653539	0.00549366	0.0714912	0.88338
ILMN_1758672	FAM107B	0.0054984	0.0714912	2.08807
ILMN_2143250	FAR1	0.00550343	0.0714912	1.4911
ILMN_1795218	DHX30	0.00550395	0.0714912	1.42281
ILMN_1697751	GINS1	0.00550689	0.0714912	0.82157
ILMN_3240981	LOC100134587	0.00551749	0.071562	1.1754
ILMN_2070300	LSM2	0.00551937	0.071562	1.4196
ILMN_1795949	CORO7	0.00552867	0.0716182	1.3827
ILMN_1724437	GCAT	0.00553287	0.0716182	1.62464
ILMN_1757011	LY75	0.00553794	0.0716182	1.32666
ILMN_1694810	PANX2	0.00553949	0.0716182	0.65151
ILMN_2361920	SGK2	0.00554812	0.0716182	0.816522
ILMN_2087989	ZFAND1	0.005554	0.0716182	1.2204
ILMN_1867119		0.00555487	0.0716182	0.801827
ILMN_1651776	FHOD1	0.00555784	0.0716182	1.27071
ILMN_1693494	CMTM1	0.00556197	0.0716182	1.33575
ILMN_1724194	NPEPL1	0.00556475	0.0716182	1.2212
ILMN_2381476	SPG3A	0.00556719	0.0716182	0.571951
ILMN_1755850	ZNF350	0.00556772	0.0716182	0.837264
ILMN_1709112	CHM	0.00557106	0.0716182	0.808711
ILMN_1709626	FAM14B	0.00557613	0.0716182	1.34459
ILMN_3243928	DDX60L	0.00557648	0.0716182	0.739006
ILMN_1745737	DIS3L2	0.00558202	0.0716441	1.29571
ILMN_1788384	C9orf5	0.0055933	0.0716967	0.776786
ILMN_3245869	LOC440957	0.00559597	0.0716967	1.29433
ILMN_1770822	RPS6KA3	0.00559732	0.0716967	0.675737
ILMN_1695080	LOC388906	0.0056002	0.0716967	1.17656
ILMN_1763884	Magmas	0.00561515	0.0718204	1.7848
ILMN_1748291	C1orf55	0.00561693	0.0718204	0.825596
ILMN_2163796	RABGGTB	0.00562866	0.0718856	1.73518
ILMN_2343332	TAF9	0.00562908	0.0718856	0.742753
ILMN_1739214	TMPRSS5	0.00564653	0.0720404	1.33222
ILMN_1753016	MRPL35	0.00564829	0.0720404	0.75541
ILMN_1660661	TCP1	0.00565741	0.0721117	0.665792
ILMN_2411076	MATR3	0.00566939	0.072179	0.631984
ILMN_1657129	SKAP2	0.00567469	0.072179	0.745061
ILMN_1656372	PES1	0.0056768	0.072179	1.24213
ILMN_1682664	LOC644809	0.00567688	0.072179	1.44762
ILMN_1653263	GPRIN1	0.00568199	0.0721988	1.29957
ILMN_1661888	MEF2A	0.00570642	0.0723846	0.816392
ILMN_1781373	IFIH1	0.0057099	0.0723846	0.622524
ILMN_1656676	ZYG11B	0.00571069	0.0723846	0.690581
ILMN_1693136	VTI1B	0.00571083	0.0723846	0.774332
ILMN_1703487	LMO4	0.00571775	0.0724272	1.2025
ILMN_2383934	ITGB1	0.00572131	0.0724272	0.688102
ILMN_3194638	FAM176A	0.00572493	0.072428	0.677574
ILMN_2343097	NCALD	0.00573857	0.072497	0.701494
ILMN_2334989	CCT3	0.00574033	0.072497	1.17061
ILMN_1665737	UFD1L	0.00574106	0.072497	1.30231
ILMN_1753143	RHPN2	0.00574468	0.0724976	1.2486
ILMN_1732187	TMEM143	0.00574944	0.0725108	1.26463
ILMN_1728965	C11orf57	0.00575285	0.0725108	1.30396
ILMN_1784655	TLCD1	0.00575844	0.0725364	1.42864
ILMN_1831943		0.00577123	0.0726525	0.779873
ILMN_1714737	ASF1A	0.00578056	0.0726777	1.2564
ILMN_1750658	HAX1	0.00578192	0.0726777	1.35549
ILMN_3231820	SIVA1	0.00578394	0.0726777	1.48533
ILMN_1662130	LOC730316	0.00578921	0.072699	1.35685
ILMN_1714820	ITGB1	0.00580264	0.0727462	0.694697
ILMN_1709750	SUSD1	0.00580568	0.0727462	0.828012
ILMN_1745900	LOC641849	0.00581241	0.0727462	1.36489
ILMN_2160210	TACSTD1	0.00581442	0.0727462	0.740422
ILMN_1705515	UPF3A	0.00582086	0.0727462	0.771553
ILMN_1686668	GFM2	0.00582616	0.0727462	0.740245
ILMN_1693431	C13orf31	0.00582783	0.0727462	0.724393
ILMN_2394381	CLN3	0.00582829	0.0727462	1.27857
ILMN_1697472	TM2D3	0.005831	0.0727462	0.771848
ILMN_1734542	OVGP1	0.00583433	0.0727462	0.698306
ILMN_1755369	RAB3A	0.00583457	0.0727462	0.81658
ILMN_2206554	SLC35F5	0.00583651	0.0727462	0.710353
ILMN_2405018	PPP1CB	0.00583942	0.0727462	0.744443
ILMN_2323633	TPD52L2	0.00584951	0.0728075	1.41688
ILMN_1801703	CPLX1	0.00585149	0.0728075	1.59848
ILMN_3258424	LOC100129118	0.00586166	0.0728802	0.817766
ILMN_1728224	OGFR	0.0058645	0.0728802	0.815264
ILMN_1678831	GCC2	0.00587433	0.0729177	0.804302
ILMN_3200717	LOC643387	0.00587468	0.0729177	0.803652
ILMN_1800993	CLUAP1	0.00588183	0.072962	0.71514
ILMN_3248575	SNORA42	0.00589631	0.073097	1.65701
ILMN_1695271	RPP25	0.00590751	0.0731912	1.35519
ILMN_1695945	MEIS2	0.0059111	0.0731912	0.686433
ILMN_1788547	GCLM	0.0059201	0.0732581	0.771012
ILMN_1795275	USP53	0.00593643	0.0734156	0.771673
ILMN_3240781	SNORD17	0.00594991	0.0735152	1.30977
ILMN_1738369	TUFM	0.00595337	0.0735152	1.33518
ILMN_2401436	PKMYT1	0.00595532	0.0735152	1.37387
ILMN_3272500	IFI27L1	0.00595921	0.0735186	1.47232
ILMN_2243687	LAMP2	0.00596646	0.0735634	0.788115
ILMN_1777129	C16orf56	0.00597007	0.0735634	1.2649
ILMN_1736575	TRIM28	0.00597606	0.0735757	1.34501
ILMN_1681674	LOC645904	0.00598232	0.0735757	1.38887
ILMN_1795930	PTGER4	0.00598387	0.0735757	1.18765
ILMN_2085862	SLC15A3	0.00598594	0.0735757	0.712249
ILMN_2185563	ANKRA2	0.00598914	0.0735757	0.754606
ILMN_2091792	ENTPD6	0.00600125	0.0736486	1.18047
ILMN_1761262	MPI	0.00600231	0.0736486	1.31794
ILMN_1694589	PAQR8	0.00603366	0.0739887	0.624364
ILMN_1721626	ARID5B	0.00604725	0.0740894	0.6769
ILMN_1666169	NBR2	0.00605513	0.0740894	0.76481
ILMN_1780170	APOD	0.00605651	0.0740894	0.809742
ILMN_1780663	KLHL30	0.0060592	0.0740894	0.833364
ILMN_1780444	ARL3	0.00606007	0.0740894	0.789349
ILMN_1662174	ORMDL3	0.00606431	0.0740968	0.835826
ILMN_1800634	NME4	0.00606937	0.074114	1.41835
ILMN_1813246	LOC728554	0.00608137	0.0741783	0.71055
ILMN_1746820	NLRP4	0.00608575	0.0741783	0.878038
ILMN_2410783	GAA	0.00608658	0.0741783	1.37316
ILMN_1801307	TNFSF10	0.00609215	0.0741783	0.673873
ILMN_3247710	LOC727804	0.00609286	0.0741783	0.897547
ILMN_2075820	ZNF598	0.00612068	0.0742145	1.37375
ILMN_2106167	RAP1GDS1	0.00612299	0.0742145	1.22381
ILMN_1789706	LOC649094	0.00612452	0.0742145	0.849017
ILMN_1806825	C14orf145	0.00612591	0.0742145	1.36561
ILMN_3297947	LOC728368	0.00613149	0.0742145	1.31598
ILMN_2336902	TRIM34	0.0061331	0.0742145	0.805978
ILMN_1665781	LOC390466	0.00613327	0.0742145	0.586306
ILMN_1657475	GALT	0.00613474	0.0742145	0.756018
ILMN_1761072	LOC653631	0.00613621	0.0742145	0.630321
ILMN_1664516	CENPF	0.00613756	0.0742145	1.53567
ILMN_1716400	FOXM1	0.00613757	0.0742145	1.3462
ILMN_1842578		0.00614434	0.0742145	1.16881
ILMN_1778347	NUDT2	0.00614725	0.0742145	1.42804
ILMN_2362245	HNRNPH2	0.00615037	0.0742145	0.687999
ILMN_1671152	LOC649801	0.00615051	0.0742145	0.729382
ILMN_1731107	CCDC92	0.00617338	0.0744463	0.742742
ILMN_3308310	RNU86	0.00618904	0.0745436	1.34556
ILMN_1655906	FBXW7	0.00618987	0.0745436	1.17789
ILMN_1815010	RNF141	0.00619243	0.0745436	1.34421
ILMN_1718033	LYPD5	0.00619771	0.074563	0.831338
ILMN_1783702	MORC3	0.00621004	0.0746428	0.62188
ILMN_3242248	FAM160A1	0.00621168	0.0746428	0.841881
ILMN_1655561	ARPC3	0.00622123	0.0746933	0.815749
ILMN_1727248	INF2	0.00622322	0.0746933	1.40442
ILMN_1656487	FGA	0.00622799	0.0747065	0.61278
ILMN_2176529	CPXCR1	0.00624117	0.0748205	0.874696
ILMN_1686645	UTP14C	0.00625518	0.0749443	0.777865
ILMN_1771233	CHMP4B	0.00626116	0.0749719	0.812611
ILMN_1762764	SH3BGRL2	0.00626842	0.0750136	0.777308
ILMN_2376403	TSC22D3	0.00627374	0.0750136	1.5913
ILMN_1729318	TOR1AIP1	0.0062757	0.0750136	0.75675
ILMN_1717357	AIFM1	0.00628014	0.0750226	0.707506
ILMN_1730347	CCDC115	0.00629435	0.0751281	0.76399
ILMN_1758816	UGT8	0.00630093	0.0751281	0.749016
ILMN_1804539	GPR89B	0.00630715	0.0751281	0.571451
ILMN_1686968	ZNF362	0.00630937	0.0751281	0.78085
ILMN_1674063	OAS2	0.00631151	0.0751281	0.350646
ILMN_1664922	FLNB	0.00631219	0.0751281	1.69512
ILMN_1713756	GLUD1	0.0063148	0.0751281	1.16061
ILMN_3256801	C1orf203	0.00633545	0.075325	0.761532
ILMN_1670096	NRBP1	0.00633875	0.075325	1.35361
ILMN_2388155	CASP3	0.00635255	0.0754448	1.47028
ILMN_3237376	GRAMD1B	0.00636955	0.0755693	0.674853
ILMN_1786606	LOC729764	0.00637422	0.0755693	1.48523
ILMN_1803136	RAB4B	0.00637667	0.0755693	0.859302
ILMN_1654318	PTPN23	0.00637926	0.0755693	1.22629
ILMN_1704056	RPPH1	0.00638159	0.0755693	3.28321
ILMN_3229570	LOC729500	0.00639347	0.0755983	1.36363
ILMN_1712786	AHCYL2	0.00639913	0.0755983	1.19453
ILMN_1735764	HTR2B	0.00640342	0.0755983	1.27961
ILMN_1668469	KIAA0922	0.00641564	0.0755983	1.21308
ILMN_1756525	KLHL20	0.00641847	0.0755983	0.725748
ILMN_1694100	PRIM2	0.00642577	0.0755983	1.41904
ILMN_1678961	FRMD4A	0.00642863	0.0755983	0.757841
ILMN_1711573	CD96	0.00642888	0.0755983	1.14295
ILMN_1764266	CKMT2	0.00642961	0.0755983	2.17614
ILMN_2381899	OPTN	0.00643113	0.0755983	0.703866
ILMN_1798816	GOSR1	0.00643133	0.0755983	0.829247
ILMN_2235137	FANCD2	0.00643772	0.0755983	1.58845
ILMN_2046073	LCT	0.00643798	0.0755983	1.12951
ILMN_1654441	OAT	0.0064391	0.0755983	0.750218
ILMN_1760102	ZNF550	0.00644019	0.0755983	0.859169
ILMN_1869109		0.00644497	0.0755983	1.33204
ILMN_1712560	SF1	0.00644784	0.0755983	1.22265
ILMN_1813650	INPP5F	0.00645089	0.0755983	1.31173
ILMN_1821031	LOC728089	0.00646341	0.0756554	0.781688
ILMN_1875342		0.00646558	0.0756554	0.67891
ILMN_1743032	CTSS	0.00647097	0.0756554	0.799621
ILMN_1804051	SNX8	0.00648217	0.0756554	1.23147
ILMN_3240316	TMSL3	0.00648719	0.0756554	1.28514
ILMN_1658858	SP140L	0.00648836	0.0756554	0.803361
ILMN_1803110	SF3B3	0.00649382	0.0756554	1.27259
ILMN_2280135	P4HA2	0.00649569	0.0756554	0.799846
ILMN_1802089	SYMPK	0.00649715	0.0756554	1.4674
ILMN_1738263	PIGU	0.00650305	0.0756554	1.59218
ILMN_1657495	MLEC	0.00651025	0.0756554	1.27089
ILMN_2341952	MRPL35	0.006513	0.0756554	1.17394
ILMN_1806907	PAWR	0.00651816	0.0756554	0.823122
ILMN_1769433	IQGAP2	0.00652462	0.0756554	1.29714
ILMN_1723978	LGALS1	0.00652609	0.0756554	0.778111
ILMN_1839051		0.00653367	0.0756554	0.836182
ILMN_1666634	FAF1	0.0065343	0.0756554	0.745275
ILMN_1741782	SS18	0.00654167	0.0756554	0.719318
ILMN_1667112	FBXO7	0.00654485	0.0756554	0.714759
ILMN_1668540	ZNHIT6	0.00654528	0.0756554	1.37746
ILMN_1767422	POLR1D	0.00654664	0.0756554	1.15047
ILMN_1752451	CTSH	0.00654866	0.0756554	1.38628
ILMN_1668839	ACOX1	0.00654959	0.0756554	0.838168
ILMN_1680591	RTKN	0.00654999	0.0756554	0.608192
ILMN_1664466	KLHL9	0.00655318	0.0756554	0.718139
ILMN_1723021	ICMT	0.00655382	0.0756554	1.14567
ILMN_1663113	TTLL12	0.00656023	0.0756554	1.33768
ILMN_3247645	LOC550643	0.00656242	0.0756554	0.832892
ILMN_1834721		0.00656354	0.0756554	0.825769
ILMN_1672925	LOC652837	0.00657409	0.0757103	0.656472
ILMN_1806483	ZWILCH	0.00657609	0.0757103	0.746738
ILMN_1836218		0.00657946	0.0757103	1.54153
ILMN_1710726	APOBEC3F	0.00658515	0.0757209	0.793192
ILMN_1654566	HSPA1L	0.00658782	0.0757209	0.820006
ILMN_1681996	LOC642361	0.00659598	0.0757681	0.795741
ILMN_2326953	LAT2	0.00659937	0.0757681	0.569208
ILMN_1793934	PISD	0.00662075	0.0757688	1.20349
ILMN_1724304	NLE1	0.00662129	0.0757688	1.36029
ILMN_1720542	POLR2I	0.00662811	0.0757688	1.28822
ILMN_2318733	BNIP1	0.00663638	0.0757688	1.2791
ILMN_3241021	RNY4	0.00663974	0.0757688	2.79303
ILMN_1676026	MRPS26	0.00664001	0.0757688	1.23195
ILMN_1676233	INTS4	0.00664014	0.0757688	0.671483
ILMN_2063586	CLIC4	0.00664291	0.0757688	1.26147
ILMN_1661052	LOC90586	0.0066459	0.0757688	0.862702
ILMN_2412761	MAFG	0.00664674	0.0757688	1.18506
ILMN_3197097	TSTD1	0.00664854	0.0757688	0.744046
ILMN_2415776	WWOX	0.00665023	0.0757688	1.20647
ILMN_3298129	LOC729832	0.00665137	0.0757688	1.19668
ILMN_1666477	LOC390876	0.00665154	0.0757688	1.6606
ILMN_1675640	OAS1	0.00666284	0.0758122	0.391215
ILMN_1738530	ATAD3A	0.00666343	0.0758122	1.3497
ILMN_1721116	USP10	0.00666653	0.0758122	0.844001
ILMN_2396672	ABLIM1	0.00667326	0.0758367	0.692553
ILMN_2389013	ADRM1	0.00667614	0.0758367	1.2405
ILMN_1669113	ATF5	0.00670856	0.0761296	1.25911
ILMN_2095597	CDH16	0.00671041	0.0761296	1.59795
ILMN_1798679	ANO9	0.00671313	0.0761296	1.7017
ILMN_1742456	OSTF1	0.00672255	0.0761791	0.69941
ILMN_1744268	PLEC1	0.00672499	0.0761791	1.62577
ILMN_1676946	AP3M2	0.00673323	0.07623	1.52213
ILMN_1747251	LTB4R	0.00673829	0.0762449	1.39633
ILMN_1734312	GCN1L1	0.00675952	0.0764426	1.44134
ILMN_1662970	ZP3	0.00676826	0.076499	1.31899
ILMN_1778104	ACADM	0.00678063	0.0765045	0.642426
ILMN_1766539	LOC643319	0.00678336	0.0765045	0.786521
ILMN_1781281	EPPB9	0.00678495	0.0765045	1.71754
ILMN_2142554	NENF	0.00679187	0.0765045	1.29392
ILMN_3216336	LOC285741	0.00679289	0.0765045	0.793744
ILMN_1769876	TBC1D2	0.00680027	0.0765045	0.753798
ILMN_2176755	KIAA0895L	0.00680068	0.0765045	0.843985
ILMN_1690487	PCM1	0.00680188	0.0765045	0.873017
ILMN_1751234	C1GALT1C1	0.00680257	0.0765045	0.798184
ILMN_1754969	LMCD1	0.00681151	0.0765077	0.739888
ILMN_1692785	KLHL21	0.00681175	0.0765077	1.48775
ILMN_1764177	JARID2	0.00681414	0.0765077	0.732707
ILMN_1681890	DYNLT3	0.00681988	0.0765301	0.792085
ILMN_1809465	LOC643320	0.0068244	0.0765339	0.844345
ILMN_1781468	SMAP2	0.00682774	0.0765339	0.721751
ILMN_1725644	UBE2D2	0.00683751	0.0765873	1.51502
ILMN_1731353	CHPF	0.0068435	0.0765873	1.40727
ILMN_1778677	MRS2	0.00684587	0.0765873	0.76866
ILMN_2100357	SMPDL3A	0.00684756	0.0765873	0.769934
ILMN_2130635	FOXRED2	0.00685158	0.0765902	1.37565
ILMN_2172221	SUMO1P3	0.00687661	0.076793	0.857007
ILMN_1749641	FBXO3	0.00687795	0.076793	0.691364
ILMN_1769926	DBN1	0.00688163	0.076793	1.60559
ILMN_1756705	CHTF18	0.00688481	0.076793	1.38613
ILMN_1696126	STX18	0.00689198	0.0768309	1.19179
ILMN_1715069	TANK	0.00689689	0.076832	0.722556
ILMN_1657509	TSEN54	0.00689963	0.076832	1.35325
ILMN_2053527	PARP9	0.00691525	0.0769474	0.399268
ILMN_1779547	HPSE	0.00692287	0.0769474	0.713668
ILMN_1679450	LOC730746	0.00692344	0.0769474	0.718893
ILMN_1789510	STIP1	0.0069252	0.0769474	1.28407
ILMN_3280020	LOC441506	0.0069322	0.0769474	1.20989
ILMN_3211906	LOC647030	0.00693268	0.0769474	1.41047
ILMN_1697971	TRIM38	0.00693851	0.0769702	0.762359
ILMN_1669842	CHAF1A	0.00696321	0.0770859	1.19193
ILMN_1787193	CYP2S1	0.00696645	0.0770859	1.57562
ILMN_1723467	ITGB1	0.00696747	0.0770859	1.30364
ILMN_2378048	HNRPK	0.00696957	0.0770859	0.737192
ILMN_1696713	POLA2	0.00697006	0.0770859	1.28603
ILMN_1665372	FXYD3	0.00697166	0.0770859	0.653095
ILMN_1748124	TSC22D3	0.0069886	0.0772312	1.53145
ILMN_2342841	AFTPH	0.00699638	0.0772753	0.698825
ILMN_1749868	FAM171A1	0.00700056	0.0772795	0.741577
ILMN_1744980	ZCCHC7	0.00701338	0.0773667	1.71433
ILMN_3229733	SIGMAR1	0.00701606	0.0773667	1.33479
ILMN_1786046	CASP9	0.00702681	0.0774433	0.835768
ILMN_1714274	ZNF274	0.00703359	0.0774761	0.808539
ILMN_1671913	TRMT2A	0.00704719	0.0775382	1.17156
ILMN_1778144	FLJ20489	0.00705092	0.0775382	1.23925
ILMN_1769532	FAM86B1	0.00705524	0.0775382	1.23789
ILMN_1680347	ZNF317	0.00705545	0.0775382	1.27356
ILMN_2408645	LOC653566	0.00706069	0.0775382	0.728276
ILMN_3206827	LOC100131737	0.00706421	0.0775382	0.65974
ILMN_1726112	PKP3	0.0070659	0.0775382	0.833508
ILMN_1781472	CDC42BPA	0.00707075	0.0775497	1.42842
ILMN_1676192	SLC13A5	0.00708268	0.0776387	1.18622
ILMN_2355042	CLUAP1	0.00709082	0.0776861	0.738364
ILMN_1852367		0.00710566	0.0777173	0.840762
ILMN_1679725	PCYOX1	0.00710653	0.0777173	0.822664
ILMN_1748970	PRR15L	0.00710762	0.0777173	0.409995
ILMN_1795228	ZFAND5	0.00710894	0.0777173	0.754457
ILMN_1683462	GSS	0.00712079	0.0777932	1.32785
ILMN_1726456	SLC3A2	0.00712651	0.0777932	1.47676
ILMN_1751636	ANKS3	0.00712735	0.0777932	1.32756
ILMN_1815668	GTF2IP1	0.0071433	0.0778123	0.66357
ILMN_1764087	SYPL1	0.00714668	0.0778123	0.784858
ILMN_2081398	KIF3B	0.00714715	0.0778123	0.765098
ILMN_1817651		0.00714792	0.0778123	0.788089
ILMN_1697491	FLJ14213	0.00714897	0.0778123	0.632332
ILMN_1807807	SKA2	0.00715516	0.0778123	0.767996
ILMN_1669114	WNK4	0.00716756	0.0778123	0.754926
ILMN_3226045	LOC728533	0.00717153	0.0778123	0.794346
ILMN_1781638	HDDC3	0.00717722	0.0778123	1.23411
ILMN_1821397		0.0071816	0.0778123	1.29297
ILMN_2161746	TRIP10	0.00718167	0.0778123	1.31414
ILMN_1699491	DMRTA2	0.00718377	0.0778123	1.14488
ILMN_1704139	DHRSX	0.00718551	0.0778123	0.755788
ILMN_1658689	LOC652736	0.00718629	0.0778123	0.816179
ILMN_2131880	DPY30	0.00718644	0.0778123	0.829032
ILMN_1763603	FAM177A1	0.00720307	0.0779509	0.748032
ILMN_1717099	DSCR3	0.00720818	0.0779648	0.7288
ILMN_1784447	PLCE1	0.00723223	0.0781572	1.53969
ILMN_3248379	LOC727758	0.00723365	0.0781572	0.729353
ILMN_1677305	PVR	0.00724046	0.0781599	1.55107
ILMN_1813801	LOC643668	0.0072497	0.0781599	0.681023
ILMN_1808095	RNF41	0.00725107	0.0781599	1.40483
ILMN_1770963	NAALADL1	0.00725618	0.0781599	0.695469
ILMN_1779632	TMEM1	0.00725799	0.0781599	0.869282
ILMN_2109994	RAB4B	0.00725876	0.0781599	0.800339
ILMN_1669572	RNF126	0.00727409	0.0781599	1.41563
ILMN_2248093	FAM110A	0.00727618	0.0781599	0.776565
ILMN_3264543	LOC100128060	0.00728291	0.0781599	1.41996
ILMN_1709820	AOAH	0.00728553	0.0781599	1.30557
ILMN_2227573	GSTO1	0.00728971	0.0781599	1.2307
ILMN_2327780	TRIM23	0.00729263	0.0781599	0.797867
ILMN_1796499	C9orf43	0.00729808	0.0781599	1.18636
ILMN_1796775	RLN1	0.00730114	0.0781599	0.794268
ILMN_1696494	CMTM6	0.007302	0.0781599	0.718832
ILMN_1719064	KCTD10	0.00730277	0.0781599	1.24886
ILMN_1692511	TMEM106C	0.00730702	0.0781599	1.44271
ILMN_1810082	LOC642548	0.00730753	0.0781599	0.806248
ILMN_1697567	TPM3	0.00731452	0.0781599	0.701314
ILMN_1813374	C19orf28	0.00731749	0.0781599	1.40277
ILMN_2317730	ELMO2	0.00731937	0.0781599	0.814772
ILMN_1665717	EIF2S3	0.00732001	0.0781599	0.848447
ILMN_1792314	ACTR1A	0.00732221	0.0781599	0.817716
ILMN_1733703	TRMU	0.00732843	0.0781723	1.47461
ILMN_3241118	LOC641727	0.00733194	0.0781723	1.23358
ILMN_1725620	GGNBP2	0.0073349	0.0781723	1.17216
ILMN_1684440	PXN	0.00733959	0.0781814	1.21977
ILMN_1656134	CNOT7	0.0073453	0.0782014	0.833717
ILMN_1737586	LOC653994	0.00735163	0.0782278	0.652699
ILMN_1660663	DYRK1A	0.00735998	0.0782651	0.647327
ILMN_1725705	CLPP	0.00736315	0.0782651	1.29267
ILMN_1656540	RUVBL1	0.00736667	0.0782651	1.2076
ILMN_2165753	HLA-A29.1	0.00737824	0.0783471	0.755741
ILMN_1693119	LYPD6B	0.00738232	0.0783496	1.61604
ILMN_2267535	NET1	0.00738837	0.0783713	0.427975
ILMN_1756999	RBL2	0.00739206	0.0783713	0.707561
ILMN_3269021	LOC100129636	0.0073986	0.0783913	0.84562
ILMN_1706075	SF3B1	0.0074093	0.0783913	0.778272
ILMN_1659583	LOC644617	0.00740987	0.0783913	0.806126
ILMN_1676423	CCNC	0.00741138	0.0783913	1.34695
ILMN_1664855	PPP1R14C	0.00741678	0.0783913	0.81058
ILMN_1740927	LYRM4	0.00741706	0.0783913	1.50659
ILMN_1739594	ACOT11	0.00742672	0.0783953	0.616797
ILMN_1668834	RSF1	0.007429	0.0783953	0.762176
ILMN_3192791	HNRNPM	0.00742997	0.0783953	0.840155
ILMN_2381064	TPD52	0.00743284	0.0783953	1.18741
ILMN_2175075	SFRS4	0.00744613	0.0784878	0.764372
ILMN_1774974	CLUAP1	0.00745106	0.0784878	0.799905
ILMN_1731433	ABP1	0.00745318	0.0784878	0.567099
ILMN_1718206	KIAA0100	0.00746374	0.0785511	1.16024
ILMN_1763852	ACACB	0.00746691	0.0785511	0.804989
ILMN_2072603	MRPL14	0.00747892	0.0786368	1.28419
ILMN_3181411	ATL1	0.00748669	0.0786779	0.615325
ILMN_1669051	LOC646628	0.00749336	0.0787074	0.753739
ILMN_2230892	IL10RB	0.00749825	0.0787181	0.738412
ILMN_1779280	OTUD3	0.00751901	0.0788686	1.2386
ILMN_3238785	SNHG9	0.00752404	0.0788686	1.43171
ILMN_1677092	GEM	0.00752421	0.0788686	0.726237
ILMN_1698072	PITRM1	0.00752891	0.0788734	1.32997
ILMN_2385318	ARMC8	0.00753242	0.0788734	0.774504
ILMN_1798083	CHERP	0.0075394	0.0789059	1.37527
ILMN_1796126	MXRA7	0.00754771	0.0789477	0.826159
ILMN_1713182	LOC653879	0.00755115	0.0789477	0.878471
ILMN_1815619	CDX1	0.00755836	0.0789612	1.31669
ILMN_1859524		0.00756282	0.0789612	1.13322
ILMN_1660965	PRR22	0.00756527	0.0789612	1.2665
ILMN_1766573	TERC	0.00756795	0.0789612	1.42708
ILMN_2082762	SNORD68	0.00757345	0.0789673	1.38524
ILMN_2123431	RPS6KC1	0.0075763	0.0789673	0.777986
ILMN_1691425	LDOC1L	0.00758734	0.0790027	0.747545
ILMN_1678517	ACSL5	0.00759006	0.0790027	0.696158
ILMN_2211728	GUCA1B	0.00759134	0.0790027	1.46931
ILMN_2137208	GOLT1A	0.00760126	0.0790655	0.621175
ILMN_2096985	ALDH6A1	0.00761665	0.0791057	0.748577
ILMN_2382488	CTU2	0.00762208	0.0791057	1.39559
ILMN_2309926	ZDHHC14	0.00762324	0.0791057	1.33169
ILMN_3187852	KIAA1310	0.00762369	0.0791057	0.780571
ILMN_2300396	COMMD5	0.00762455	0.0791057	0.906245
ILMN_1790471	CICE	0.00763271	0.0791314	0.645569
ILMN_1806782	ZNF235	0.0076348	0.0791314	0.816157
ILMN_1778373	LOC645442	0.00764854	0.0792334	0.87487
ILMN_1739001	TACSTD2	0.00766417	0.0793173	0.60143
ILMN_1671583	MKRN1	0.0076653	0.0793173	0.752504
ILMN_2253145	NEK3	0.00766902	0.0793173	0.835203
ILMN_1730084	COMT	0.00767223	0.0793173	0.794508
ILMN_1795247	ARID2	0.00767741	0.0793306	0.842469
ILMN_1712095	FOXO4	0.0076891	0.0794035	0.558249
ILMN_2097858	KIAA1737	0.00769227	0.0794035	0.779429
ILMN_1659854	PRPF40A	0.00769985	0.0794106	0.85967
ILMN_1732313	LOC647195	0.00770075	0.0794106	0.700091
ILMN_1784766	MCM3AP	0.00770531	0.0794174	1.23139
ILMN_2131381	PDE3B	0.00771632	0.0794726	0.800386
ILMN_1761922	LOC647037	0.00771848	0.0794726	0.801962
ILMN_1805696	DFFA	0.00772448	0.0794942	1.15586
ILMN_1885771		0.00774695	0.0796578	0.857952
ILMN_2224444	SNX25	0.00774821	0.0796578	0.654845
ILMN_3251269	SRP14	0.00775873	0.0796899	0.754079
ILMN_1657884	NME2	0.00775915	0.0796899	1.22609
ILMN_2398378	PML	0.00776377	0.0796971	0.809495
ILMN_1734833	NBN	0.00777059	0.0797269	0.711222
ILMN_1701025	EPHX1	0.00778116	0.0797657	1.5767
ILMN_1691506	NGRN	0.00778221	0.0797657	0.783504
ILMN_1728256	SPAG9	0.00779051	0.0797825	0.850221
ILMN_1699606	ASB3	0.00779169	0.0797825	0.692107
ILMN_1668721	CCND3	0.00780231	0.0798388	0.817778
ILMN_2102580	UTP20	0.00780735	0.0798388	1.2522
ILMN_1661537	LEPROT	0.00780896	0.0798388	0.804563
ILMN_1728471	ARFGEF1	0.00781421	0.0798525	0.784373
ILMN_1689004	TNFRSF12A	0.00782255	0.0798976	1.47151
ILMN_3238990	USP17	0.00782971	0.0799031	1.20745
ILMN_1706434	LOC440359	0.00783487	0.0799031	0.824823
ILMN_1749162	DIO2	0.00783639	0.0799031	0.795384
ILMN_1762225	DDX49	0.00783879	0.0799031	1.40979
ILMN_1716370	TNS4	0.0078467	0.0799134	1.49818
[truncated: 18,358 more rows]

## Sheet: Table S4
Table S4. Gene ontology (GO) terms corresponding to the top 10% percent of probe sets that differentiated between control and SEL120-34A treated Colo205 xenografts. Probe sets were sorted according to their p-value and were used as input for GO analyses
names	terms	pvals	adjp	count	exp	ucount
GO:0060337	type I interferon signaling pathway	1.31999e-06	0.00886373	17	4.95254	36
GO:0034340	response to type I interferon	3.76351e-06	0.012636	22	7.98568	58
GO:0006564	L-serine biosynthetic process	0.000357985	0.801289	4	0.550736	4
GO:1901659	glycosyl compound biosynthetic process	0.000603496	1	24	12.1162	88
GO:1901607	alpha-amino acid biosynthetic process	0.000852423	1	6	1.37432	10
GO:0042149	cellular response to glucose starvation	0.00130669	1	7	1.92758	14
GO:0006228	UTP biosynthetic process	0.0019151	1	5	1.10147	8
GO:0051607	defense response to virus	0.00214537	1	21	11.0027	80
GO:0007229	integrin-mediated signaling pathway	0.0022947	1	16	7.5701	55
GO:0034499	late endosome to Golgi transport	0.00260505	1	3	0.413052	3
GO:0044265	cellular macromolecule catabolic process	0.00299261	1	71	51.8221	374
GO:0034654	nucleobase-containing compound biosynthetic process	0.00320582	1	37	23.6577	172
GO:0046889	positive regulation of lipid biosynthetic process	0.00339196	1	7	2.20328	16
GO:0042832	defense response to protozoan	0.00382163	1	5	1.23916	9
GO:0045071	negative regulation of viral genome replication	0.00393005	1	10	3.99191	29
GO:0070887	cellular response to chemical stimulus	0.0041811	1	20	10.8544	79
GO:0034374	low-density lipoprotein particle remodeling	0.00425734	1	4	0.826105	6
GO:0097150	neuronal stem cell maintenance	0.00425734	1	4	0.826105	6
GO:0001906	cell killing	0.00506874	1	7	2.33935	17
GO:0008652	cellular amino acid biosynthetic process	0.00576655	1	9	3.56088	26
GO:0006268	DNA unwinding involved in DNA replication	0.0067822	1	5	1.37684	10
GO:0010592	positive regulation of lamellipodium assembly	0.0067822	1	5	1.37684	10
GO:0031581	hemidesmosome assembly	0.0067822	1	5	1.37684	10
GO:1901576	organic substance biosynthetic process	0.00716533	1	75	57.3201	426
GO:0046134	pyrimidine nucleoside biosynthetic process	0.00731823	1	7	2.47666	18
GO:0044283	small molecule biosynthetic process	0.00854997	1	39	26.679	194
GO:0006183	GTP biosynthetic process	0.00885361	1	4	0.963789	7
GO:0006560	proline metabolic process	0.00885361	1	4	0.963789	7
GO:0060632	regulation of microtubule-based movement	0.00885361	1	4	0.963789	7
GO:0016525	negative regulation of angiogenesis	0.00900017	1	11	5.09431	37
GO:0034641	cellular nitrogen compound metabolic process	0.00904045	1	23	13.9005	103
GO:0043558	regulation of translational initiation in response to stress	0.00934	1	3	0.550609	4
GO:0090312	positive regulation of protein deacetylation	0.00934	1	3	0.550609	4
GO:0032020	ISG15-protein conjugation	0.00934625	1	3	0.550736	4
GO:0035308	negative regulation of protein dephosphorylation	0.00934625	1	3	0.550736	4
GO:0042796	snRNA transcription from RNA polymerase III promoter	0.00934625	1	3	0.550736	4
GO:0051902	negative regulation of mitochondrial depolarization	0.00934625	1	3	0.550736	4
GO:0032873	negative regulation of stress-activated MAPK cascade	0.00936763	1	3	0.551173	4
GO:0043043	peptide biosynthetic process	0.0102714	1	7	2.616	19
GO:0046688	response to copper ion	0.0109885	1	5	1.51289	11
GO:0042113	B cell activation	0.0110788	1	5	1.51583	11
GO:0016338	calcium-independent cell-cell adhesion	0.0111076	1	6	2.06526	15
GO:0006805	xenobiotic metabolic process	0.0115124	1	20	11.8341	86
GO:0030163	protein catabolic process	0.0115437	1	32	21.3791	156
GO:0009410	response to xenobiotic stimulus	0.0127014	1	22	13.493	98
GO:0051881	regulation of mitochondrial membrane potential	0.0130242	1	9	3.99069	29
GO:0006270	DNA replication initiation	0.0138419	1	7	2.74923	20
GO:0006221	pyrimidine nucleotide biosynthetic process	0.0139287	1	7	2.75248	20
GO:0050853	B cell receptor signaling pathway	0.0156192	1	6	2.19939	16
GO:0009235	cobalamin metabolic process	0.0157388	1	6	2.20295	16
GO:0031529	ruffle organization	0.0157834	1	4	1.1013	8
GO:0034612	response to tumor necrosis factor	0.0159431	1	6	2.209	16
GO:0097006	regulation of plasma lipoprotein particle levels	0.0167079	1	5	1.64978	12
GO:0006750	glutathione biosynthetic process	0.0168095	1	5	1.65221	12
GO:0043153	entrainment of circadian clock by photoperiod	0.0168095	1	5	1.65221	12
GO:0043162	ubiquitin-dependent protein catabolic process via the multivesicular body sorting pathway	0.0168095	1	5	1.65221	12
GO:0046501	protoporphyrinogen IX metabolic process	0.0189194	1	2	0.275184	2
GO:0006681	galactosylceramide metabolic process	0.0189244	1	2	0.27522	2
GO:0036474	cell death in response to hydrogen peroxide	0.0189244	1	2	0.27522	2
GO:0030033	microvillus assembly	0.0189282	1	2	0.275248	2
GO:0000472	endonucleolytic cleavage to generate mature 5'-end of SSU-rRNA from (SSU-rRNA, 5.8S rRNA, LSU-rRNA)	0.0189448	1	2	0.275368	2
GO:0000480	endonucleolytic cleavage in 5'-ETS of tricistronic rRNA transcript (SSU-rRNA, 5.8S rRNA, LSU-rRNA)	0.0189448	1	2	0.275368	2
GO:0006436	tryptophanyl-tRNA aminoacylation	0.0189448	1	2	0.275368	2
GO:0006566	threonine metabolic process	0.0189448	1	2	0.275368	2
GO:0009450	gamma-aminobutyric acid catabolic process	0.0189448	1	2	0.275368	2
GO:0010513	positive regulation of phosphatidylinositol biosynthetic process	0.0189448	1	2	0.275368	2
GO:0010999	regulation of eIF2 alpha phosphorylation by heme	0.0189448	1	2	0.275368	2
GO:0019346	transsulfuration	0.0189448	1	2	0.275368	2
GO:0019413	acetate biosynthetic process	0.0189448	1	2	0.275368	2
GO:0019427	acetyl-CoA biosynthetic process from acetate	0.0189448	1	2	0.275368	2
GO:0019542	propionate biosynthetic process	0.0189448	1	2	0.275368	2
GO:0021555	midbrain-hindbrain boundary morphogenesis	0.0189448	1	2	0.275368	2
GO:0030950	establishment or maintenance of actin cytoskeleton polarity	0.0189448	1	2	0.275368	2
GO:0033625	positive regulation of integrin activation	0.0189448	1	2	0.275368	2
GO:0034471	ncRNA 5'-end processing	0.0189448	1	2	0.275368	2
GO:0036265	RNA (guanine-N7)-methylation	0.0189448	1	2	0.275368	2
GO:0038203	TORC2 signaling	0.0189448	1	2	0.275368	2
GO:0043316	cytotoxic T cell degranulation	0.0189448	1	2	0.275368	2
GO:0055005	ventricular cardiac myofibril assembly	0.0189448	1	2	0.275368	2
GO:0060700	regulation of ribonuclease activity	0.0189448	1	2	0.275368	2
GO:0070541	response to platinum ion	0.0189448	1	2	0.275368	2
GO:0043207	response to external biotic stimulus	0.0190128	1	71	56.0374	407
GO:0044267	cellular protein metabolic process	0.0199714	1	25	16.4793	120
GO:0043901	negative regulation of multi-organism process	0.0201209	1	16	9.35914	68
GO:0000082	G1/S transition of mitotic cell cycle	0.0206478	1	16	9.38732	68
GO:0046135	pyrimidine nucleoside catabolic process	0.0209741	1	3	0.688402	5
GO:0007614	short-term memory	0.0209757	1	3	0.688421	5
GO:0015809	arginine transport	0.0209757	1	3	0.688421	5
GO:0019388	galactose catabolic process	0.0209757	1	3	0.688421	5
GO:0031284	positive regulation of guanylate cyclase activity	0.0209757	1	3	0.688421	5
GO:0055129	L-proline biosynthetic process	0.0209757	1	3	0.688421	5
GO:0071421	manganese ion transmembrane transport	0.0209757	1	3	0.688421	5
GO:2000009	negative regulation of protein localization to cell surface	0.0209757	1	3	0.688421	5
GO:0032259	methylation	0.0214473	1	37	26.573	193
GO:0044770	cell cycle phase transition	0.0221905	1	35	24.9408	181
GO:0030099	myeloid cell differentiation	0.0239503	1	5	1.78389	13
GO:0045921	positive regulation of exocytosis	0.0240649	1	5	1.78599	13
GO:0032981	mitochondrial respiratory chain complex I assembly	0.0242766	1	5	1.78989	13
GO:0051568	histone H3-K4 methylation	0.0243037	1	5	1.7904	13
GO:0010744	positive regulation of macrophage derived foam cell differentiation	0.0253685	1	4	1.23916	9
GO:0071549	cellular response to dexamethasone stimulus	0.0253685	1	4	1.23916	9
GO:0006271	DNA strand elongation involved in DNA replication	0.0304006	1	7	3.1643	23
GO:0006605	protein targeting	0.0308599	1	36	26.4075	192
GO:0006385	transcription elongation from RNA polymerase III promoter	0.0335808	1	5	1.92758	14
GO:0006386	termination of RNA polymerase III transcription	0.0335808	1	5	1.92758	14
GO:0009148	pyrimidine nucleoside triphosphate biosynthetic process	0.0335808	1	5	1.92758	14
GO:0046129	purine ribonucleoside biosynthetic process	0.0339001	1	10	5.3491	39
GO:0043933	macromolecular complex subunit organization	0.0357457	1	4	1.35421	10
GO:0042752	regulation of circadian rhythm	0.0361102	1	9	4.67452	34
GO:0060333	interferon-gamma-mediated signaling pathway	0.0361941	1	9	4.67644	34
GO:0019941	modification-dependent protein catabolic process	0.0365848	1	3	0.81691	6
GO:0032956	regulation of actin cytoskeleton organization	0.0370299	1	30	21.6164	157
GO:0006206	pyrimidine nucleobase metabolic process	0.0370493	1	6	2.61459	19
GO:0071827	plasma lipoprotein particle organization	0.0371362	1	6	2.616	19
GO:0006164	purine nucleotide biosynthetic process	0.037159	1	3	0.821688	6
GO:0051899	membrane depolarization	0.0374716	1	6	2.62143	19
GO:0072001	renal system development	0.0374892	1	3	0.824423	6
GO:0070528	protein kinase C signaling	0.0375053	1	4	1.37401	10
GO:0070527	platelet aggregation	0.0376619	1	8	3.99273	29
GO:0006544	glycine metabolic process	0.03768	1	4	1.37596	10
GO:0006356	regulation of transcription from RNA polymerase I promoter	0.0376914	1	3	0.826083	6
GO:0050901	leukocyte tethering or rolling	0.0376927	1	4	1.3761	10
GO:0006991	response to sterol depletion	0.0376941	1	3	0.826105	6
GO:0018344	protein geranylgeranylation	0.0376941	1	3	0.826105	6
GO:0022027	interkinetic nuclear migration	0.0376941	1	3	0.826105	6
GO:0030174	regulation of DNA-dependent DNA replication initiation	0.0376941	1	3	0.826105	6
GO:0042753	positive regulation of circadian rhythm	0.0376941	1	3	0.826105	6
GO:0042795	snRNA transcription from RNA polymerase II promoter	0.0376941	1	3	0.826105	6
GO:0046784	viral mRNA export from host cell nucleus	0.0376941	1	3	0.826105	6
GO:0071679	commissural neuron axon guidance	0.0376941	1	3	0.826105	6
GO:0010761	fibroblast migration	0.0377427	1	3	0.826506	6
GO:0006335	DNA replication-dependent nucleosome assembly	0.0377594	1	4	1.37684	10
GO:0009130	pyrimidine nucleoside monophosphate biosynthetic process	0.0377594	1	4	1.37684	10
GO:0032968	positive regulation of transcription elongation from RNA polymerase II promoter	0.0377594	1	4	1.37684	10
GO:0048536	spleen development	0.0381208	1	7	3.30442	24
GO:2001237	negative regulation of extrinsic apoptotic signaling pathway	0.0386192	1	7	3.31341	24
GO:1903047	mitotic cell cycle process	0.0387847	1	31	22.5617	163
GO:0016477	cell migration	0.0393608	1	24	16.6582	121
GO:0032481	positive regulation of type I interferon production	0.0403367	1	10	5.49759	40
GO:0070534	protein K63-linked ubiquitination	0.0468398	1	7	3.44166	25
GO:0045851	pH reduction	0.0470684	1	6	2.75368	20
GO:1901687	glutathione derivative biosynthetic process	0.0470684	1	6	2.75368	20
GO:0016055	Wnt signaling pathway	0.050165	1	11	6.45865	47
GO:0009069	serine family amino acid metabolic process	0.0511491	1	2	0.411047	3
GO:0051900	regulation of mitochondrial depolarization	0.051403	1	2	0.41212	3
GO:0001913	T cell mediated cytotoxicity	0.0514603	1	2	0.412362	3
GO:0006534	cysteine metabolic process	0.0515086	1	2	0.412565	3
GO:0045639	positive regulation of myeloid cell differentiation	0.0515122	1	2	0.412581	3
GO:0000466	maturation of 5.8S rRNA from tricistronic rRNA transcript (SSU-rRNA, 5.8S rRNA, LSU-rRNA)	0.0515186	1	2	0.412607	3
GO:0060675	ureteric bud morphogenesis	0.0515378	1	2	0.412689	3
GO:0032623	interleukin-2 production	0.0515908	1	2	0.412912	3
GO:0000103	sulfate assimilation	0.0516242	1	2	0.413052	3
GO:0000463	maturation of LSU-rRNA from tricistronic rRNA transcript (SSU-rRNA, 5.8S rRNA, LSU-rRNA)	0.0516242	1	2	0.413052	3
GO:0001920	negative regulation of receptor recycling	0.0516242	1	2	0.413052	3
GO:0002834	regulation of response to tumor cell	0.0516242	1	2	0.413052	3
GO:0006610	ribosomal protein import into nucleus	0.0516242	1	2	0.413052	3
GO:0010044	response to aluminum ion	0.0516242	1	2	0.413052	3
GO:0034436	glycoprotein transport	0.0516242	1	2	0.413052	3
GO:0034773	histone H4-K20 trimethylation	0.0516242	1	2	0.413052	3
GO:0042816	vitamin B6 metabolic process	0.0516242	1	2	0.413052	3
GO:0043137	DNA replication, removal of RNA primer	0.0516242	1	2	0.413052	3
GO:0043320	natural killer cell degranulation	0.0516242	1	2	0.413052	3
GO:0045588	positive regulation of gamma-delta T cell differentiation	0.0516242	1	2	0.413052	3
GO:0060486	Clara cell differentiation	0.0516242	1	2	0.413052	3
GO:0061309	cardiac neural crest cell development involved in outflow tract morphogenesis	0.0516242	1	2	0.413052	3
GO:0070294	renal sodium ion absorption	0.0516242	1	2	0.413052	3
GO:0070814	hydrogen sulfide biosynthetic process	0.0516242	1	2	0.413052	3
GO:0090161	Golgi ribbon formation	0.0516242	1	2	0.413052	3
GO:0097167	circadian regulation of translation	0.0516242	1	2	0.413052	3
GO:0097468	programmed cell death in response to reactive oxygen species	0.0516242	1	2	0.413052	3
GO:2000360	negative regulation of binding of sperm to zona pellucida	0.0516242	1	2	0.413052	3
GO:2000643	positive regulation of early endosome to late endosome transport	0.0516242	1	2	0.413052	3
GO:0016236	macroautophagy	0.0516384	1	2	0.413113	3
GO:0044085	cellular component biogenesis	0.0523889	1	22	15.444	113
GO:0048667	cell morphogenesis involved in neuron differentiation	0.0527728	1	2	0.417871	3
GO:0006536	glutamate metabolic process	0.0529159	1	4	1.51351	11
GO:0046685	response to arsenic-containing substance	0.0529159	1	4	1.51351	11
GO:0006063	uronic acid metabolic process	0.0530282	1	4	1.51453	11
GO:0006241	CTP biosynthetic process	0.0530282	1	4	1.51453	11
GO:0015721	bile acid and bile salt transport	0.0530282	1	4	1.51453	11
GO:0052695	cellular glucuronidation	0.0530282	1	4	1.51453	11
GO:2001234	negative regulation of apoptotic signaling pathway	0.0531022	1	4	1.5152	11
GO:0070371	ERK1 and ERK2 cascade	0.0531461	1	4	1.5156	11
GO:0008544	epidermis development	0.0550051	1	10	5.78334	42
GO:0001558	regulation of cell growth	0.0564389	1	10	5.80953	42
GO:0006364	rRNA processing	0.0575485	1	17	11.4213	83
GO:0046386	deoxyribose phosphate catabolic process	0.058035	1	5	2.20295	16
GO:2001238	positive regulation of extrinsic apoptotic signaling pathway	0.0583989	1	6	2.89024	21
GO:0032786	positive regulation of DNA-templated transcription, elongation	0.0590293	1	3	0.961909	7
GO:0051602	response to electrical stimulus	0.0591923	1	3	0.962948	7
GO:0003197	endocardial cushion development	0.0592387	1	3	0.963244	7
GO:0009116	nucleoside metabolic process	0.0592921	1	26	19.0698	138
GO:0043161	proteasome-mediated ubiquitin-dependent protein catabolic process	0.0593068	1	12	7.41749	54
GO:0006678	glucosylceramide metabolic process	0.0593245	1	3	0.963789	7
GO:0009103	lipopolysaccharide biosynthetic process	0.0593245	1	3	0.963789	7
GO:0034587	piRNA metabolic process	0.0593245	1	3	0.963789	7
GO:0036109	alpha-linolenic acid metabolic process	0.0593245	1	3	0.963789	7
GO:0042135	neurotransmitter catabolic process	0.0593245	1	3	0.963789	7
GO:0045717	negative regulation of fatty acid biosynthetic process	0.0593245	1	3	0.963789	7
GO:0060049	regulation of protein glycosylation	0.0593245	1	3	0.963789	7
GO:0071071	regulation of phospholipid biosynthetic process	0.0593245	1	3	0.963789	7
GO:0071542	dopaminergic neuron differentiation	0.0593245	1	3	0.963789	7
GO:0097354	prenylation	0.0593245	1	3	0.963789	7
GO:1902750	negative regulation of cell cycle G2/M phase transition	0.0593245	1	3	0.963789	7
GO:1901605	alpha-amino acid metabolic process	0.0594896	1	15	9.82695	72
GO:0044419	interspecies interaction between organisms	0.0599074	1	78	65.9208	478
GO:0051649	establishment of localization in cell	0.0630209	1	141	125.28	911
GO:0015031	protein transport	0.0641599	1	54	44.1424	323
GO:0048585	negative regulation of response to stimulus	0.0647632	1	14	9.13049	66
GO:0044282	small molecule catabolic process	0.0649703	1	27	20.1054	146
GO:0009615	response to virus	0.0652276	1	13	8.32624	61
GO:0051640	organelle localization	0.0708406	1	6	3.02285	22
GO:0006165	nucleoside diphosphate phosphorylation	0.0711376	1	4	1.65221	12
GO:0006878	cellular copper ion homeostasis	0.0711376	1	4	1.65221	12
GO:0042273	ribosomal large subunit biogenesis	0.0711376	1	4	1.65221	12
GO:0034660	ncRNA metabolic process	0.0713686	1	43	34.4878	251
GO:0007257	activation of JUN kinase activity	0.0714268	1	6	3.02905	22
GO:1902743	regulation of lamellipodium organization	0.0714268	1	6	3.02905	22
GO:0051028	mRNA transport	0.0718096	1	10	6.05351	44
GO:0009314	response to radiation	0.0720024	1	4	1.65878	12
GO:0071383	cellular response to steroid hormone stimulus	0.0720702	1	6	3.03589	22
GO:0010035	response to inorganic substance	0.0721863	1	19	13.4372	98
GO:0031668	cellular response to extracellular stimulus	0.0724983	1	25	18.5874	135
GO:0032507	maintenance of protein location in cell	0.0727869	1	5	2.33656	17
GO:0006541	glutamine metabolic process	0.0731242	1	5	2.33961	17
GO:0007026	negative regulation of microtubule depolymerization	0.073237	1	5	2.34063	17
GO:0030324	lung development	0.0735238	1	10	6.07975	44
GO:0043154	negative regulation of cysteine-type endopeptidase activity involved in apoptotic process	0.0741711	1	11	6.8798	50
GO:0032880	regulation of protein localization	0.0801779	1	9	5.38756	39
GO:0010827	regulation of glucose transport	0.0807167	1	7	3.85999	28
GO:0042982	amyloid precursor protein metabolic process	0.0851644	1	3	1.1	8
GO:0042493	response to drug	0.0851965	1	36	28.6654	208
GO:0009084	glutamine family amino acid biosynthetic process	0.0853527	1	3	1.10099	8
GO:0072234	metanephric nephron tubule development	0.0853954	1	3	1.10122	8
GO:0006691	leukotriene metabolic process	0.0854111	1	3	1.1013	8
GO:0006515	misfolded or incompletely synthesized protein catabolic process	0.0854439	1	3	1.10147	8
GO:0009173	pyrimidine ribonucleoside monophosphate metabolic process	0.0854439	1	3	1.10147	8
GO:0015939	pantothenate metabolic process	0.0854439	1	3	1.10147	8
GO:0032753	positive regulation of interleukin-4 production	0.0854439	1	3	1.10147	8
GO:0035457	cellular response to interferon-alpha	0.0854439	1	3	1.10147	8
GO:0051497	negative regulation of stress fiber assembly	0.0854439	1	3	1.10147	8
GO:0061314	Notch signaling involved in heart development	0.0854439	1	3	1.10147	8
GO:1901978	positive regulation of cell cycle checkpoint	0.0854439	1	3	1.10147	8
GO:0030162	regulation of proteolysis	0.0861008	1	38	30.4891	222
GO:0048705	skeletal system morphogenesis	0.0873261	1	6	3.1806	23
GO:0001933	negative regulation of protein phosphorylation	0.0876373	1	6	3.18355	23
GO:0006396	RNA processing	0.0883591	1	33	26.0738	189
GO:1901137	carbohydrate derivative biosynthetic process	0.0889812	1	35	27.8795	203
GO:1901654	response to ketone	0.0900634	1	5	2.47574	18
GO:0090077	foam cell differentiation	0.0903848	1	5	2.47831	18
GO:0046474	glycerophospholipid biosynthetic process	0.0905999	1	5	2.48006	18
GO:0031346	positive regulation of cell projection organization	0.0911867	1	5	2.48475	18
GO:0034067	protein localization to Golgi apparatus	0.0918189	1	4	1.78893	13
GO:0019433	triglyceride catabolic process	0.0919647	1	4	1.78989	13
GO:1902187	negative regulation of viral release from host cell	0.0919647	1	4	1.78989	13
GO:0051209	release of sequestered calcium ion into cytosol	0.0923671	1	4	1.79255	13
GO:0046033	AMP metabolic process	0.0936635	1	2	0.549959	4
GO:0006054	N-acetylneuraminate metabolic process	0.09372	1	2	0.550143	4
GO:0033033	negative regulation of myeloid cell apoptotic process	0.09372	1	2	0.550143	4
GO:0090036	regulation of protein kinase C signaling	0.0937373	1	2	0.5502	4
GO:0006684	sphingomyelin metabolic process	0.0937546	1	2	0.550256	4
GO:0034644	cellular response to UV	0.0938319	1	7	3.99273	29
GO:0007595	lactation	0.0938427	1	7	3.99284	29
GO:0051310	metaphase plate congression	0.0938584	1	2	0.550594	4
GO:0000447	endonucleolytic cleavage in ITS1 to separate SSU-rRNA from 5.8S rRNA and LSU-rRNA from tricistronic rRNA transcript (SSU-rRNA, 5.8S rRNA, LSU-rRNA)	0.0939022	1	2	0.550736	4
GO:0002883	regulation of hypersensitivity	0.0939022	1	2	0.550736	4
GO:0006177	GMP biosynthetic process	0.0939022	1	2	0.550736	4
GO:0006287	base-excision repair, gap-filling	0.0939022	1	2	0.550736	4
GO:0007042	lysosomal lumen acidification	0.0939022	1	2	0.550736	4
GO:0007221	positive regulation of transcription of Notch receptor target	0.0939022	1	2	0.550736	4
GO:0014824	artery smooth muscle contraction	0.0939022	1	2	0.550736	4
GO:0019530	taurine metabolic process	0.0939022	1	2	0.550736	4
GO:0032025	response to cobalt ion	0.0939022	1	2	0.550736	4
GO:0033539	fatty acid beta-oxidation using acyl-CoA dehydrogenase	0.0939022	1	2	0.550736	4
GO:0034116	positive regulation of heterotypic cell-cell adhesion	0.0939022	1	2	0.550736	4
GO:0034214	protein hexamerization	0.0939022	1	2	0.550736	4
GO:0034379	very-low-density lipoprotein particle assembly	0.0939022	1	2	0.550736	4
GO:0043985	histone H4-R3 methylation	0.0939022	1	2	0.550736	4
GO:0045542	positive regulation of cholesterol biosynthetic process	0.0939022	1	2	0.550736	4
GO:0046322	negative regulation of fatty acid oxidation	0.0939022	1	2	0.550736	4
GO:0050859	negative regulation of B cell receptor signaling pathway	0.0939022	1	2	0.550736	4
GO:0051534	negative regulation of NFAT protein import into nucleus	0.0939022	1	2	0.550736	4
GO:0061307	cardiac neural crest cell differentiation involved in heart development	0.0939022	1	2	0.550736	4
GO:0071280	cellular response to copper ion	0.0939022	1	2	0.550736	4
GO:1903146	regulation of mitochondrion degradation	0.0939022	1	2	0.550736	4
GO:2000059	negative regulation of protein ubiquitination involved in ubiquitin-dependent protein catabolic process	0.0939022	1	2	0.550736	4
GO:2000210	positive regulation of anoikis	0.0939022	1	2	0.550736	4
GO:2000630	positive regulation of miRNA metabolic process	0.0939022	1	2	0.550736	4
GO:0035567	non-canonical Wnt signaling pathway	0.093945	1	2	0.550876	4
GO:0032411	positive regulation of transporter activity	0.0941752	1	2	0.551625	4
GO:0009166	nucleotide catabolic process	0.094631	1	2	0.553116	4
GO:0006412	translation	0.0946459	1	21	15.6339	114
GO:0048522	positive regulation of cellular process	0.0983901	1	38	30.8686	226
GO:0043406	positive regulation of MAP kinase activity	0.101554	1	6	3.30248	24
GO:0090407	organophosphate biosynthetic process	0.101672	1	59	50.2225	365
GO:0031397	negative regulation of protein ubiquitination	0.102001	1	6	3.30634	24
GO:0042176	regulation of protein catabolic process	0.102197	1	9	5.64917	41
GO:0035264	multicellular organism growth	0.10228	1	9	5.65009	41
GO:0090502	RNA phosphodiester bond hydrolysis, endonucleolytic	0.108159	1	7	4.1265	30
GO:0000002	mitochondrial genome maintenance	0.109402	1	5	2.616	19
GO:0060412	ventricular septum morphogenesis	0.109402	1	5	2.616	19
GO:0071353	cellular response to interleukin-4	0.109402	1	5	2.616	19
GO:0002252	immune effector process	0.109976	1	28	22.1325	162
GO:0070555	response to interleukin-1	0.109976	1	5	2.62015	19
GO:0030003	cellular cation homeostasis	0.110113	1	5	2.62117	19
GO:0055067	monovalent inorganic cation homeostasis	0.112402	1	8	4.95521	36
GO:0050821	protein stabilization	0.113507	1	13	9.08715	66
GO:0045893	positive regulation of transcription, DNA-templated	0.114181	1	34	27.6359	202
GO:0031667	response to nutrient levels	0.114394	1	4	1.92214	14
GO:0031929	TOR signaling	0.114667	1	3	1.23542	9
GO:0007339	binding of sperm to zona pellucida	0.114933	1	4	1.9253	14
GO:0046939	nucleotide phosphorylation	0.11501	1	3	1.23699	9
GO:0035455	response to interferon-alpha	0.1151	1	3	1.23741	9
GO:0002250	adaptive immune response	0.115109	1	3	1.23745	9
GO:0034368	protein-lipid complex remodeling	0.115318	1	4	1.92758	14
GO:0042474	middle ear morphogenesis	0.115318	1	4	1.92758	14
GO:0046461	neutral lipid catabolic process	0.115318	1	4	1.92758	14
GO:0060716	labyrinthine layer blood vessel development	0.115318	1	4	1.92758	14
GO:0051457	maintenance of protein location in nucleus	0.115336	1	3	1.23849	9
GO:0006987	activation of signaling protein activity involved in unfolded protein response	0.115367	1	11	7.43494	54
GO:0010508	positive regulation of autophagy	0.11541	1	4	1.92812	14
GO:0045638	negative regulation of myeloid cell differentiation	0.115417	1	4	1.92816	14
GO:0000042	protein targeting to Golgi	0.115482	1	3	1.23916	9
GO:0001921	positive regulation of receptor recycling	0.115482	1	3	1.23916	9
GO:0030826	regulation of cGMP biosynthetic process	0.115482	1	3	1.23916	9
GO:0033540	fatty acid beta-oxidation using acyl-CoA oxidase	0.115482	1	3	1.23916	9
GO:0045780	positive regulation of bone resorption	0.115482	1	3	1.23916	9
GO:0046459	short-chain fatty acid metabolic process	0.115482	1	3	1.23916	9
GO:0097186	amelogenesis	0.115482	1	3	1.23916	9
GO:0010390	histone monoubiquitination	0.115557	1	3	1.2395	9
GO:0060048	cardiac muscle contraction	0.116049	1	4	1.93188	14
GO:0051170	nuclear import	0.11794	1	28	22.3048	162
GO:0051453	regulation of intracellular pH	0.119122	1	6	3.4421	25
GO:0051641	cellular localization	0.119414	1	16	11.7314	87
GO:0002377	immunoglobulin production	0.119822	1	6	3.44766	25
GO:0051496	positive regulation of stress fiber assembly	0.124493	1	7	4.26821	31
GO:0038096	Fc-gamma receptor signaling pathway involved in phagocytosis	0.127265	1	11	7.57263	55
GO:0007160	cell-matrix adhesion	0.127314	1	10	6.73756	49
GO:0007015	actin filament organization	0.128495	1	32	26.1432	190
GO:0050801	ion homeostasis	0.129641	1	5	2.75016	20
GO:0006904	vesicle docking involved in exocytosis	0.13018	1	5	2.75368	20
GO:0009063	cellular amino acid catabolic process	0.135266	1	12	8.50881	62
GO:0006984	ER-nucleus signaling pathway	0.137156	1	1	0.137156	1
GO:0009147	pyrimidine nucleoside triphosphate metabolic process	0.137281	1	1	0.137281	1
GO:0046051	UTP metabolic process	0.137285	1	1	0.137285	1
GO:0034243	regulation of transcription elongation from RNA polymerase II promoter	0.137383	1	1	0.137383	1
GO:0030641	regulation of cellular pH	0.137422	1	1	0.137422	1
GO:0008653	lipopolysaccharide metabolic process	0.137476	1	1	0.137476	1
GO:1903052	positive regulation of proteolysis involved in cellular protein catabolic process	0.137488	1	1	0.137488	1
GO:0006083	acetate metabolic process	0.137508	1	1	0.137508	1
GO:0001820	serotonin secretion	0.137522	1	1	0.137522	1
GO:0034440	lipid oxidation	0.137523	1	1	0.137523	1
GO:0090205	positive regulation of cholesterol metabolic process	0.137536	1	1	0.137536	1
GO:0060330	regulation of response to interferon-gamma	0.137542	1	1	0.137542	1
GO:0006558	L-phenylalanine metabolic process	0.13755	1	1	0.13755	1
GO:0040034	regulation of development, heterochronic	0.13755	1	1	0.13755	1
GO:0032055	negative regulation of translation in response to stress	0.137564	1	1	0.137564	1
GO:0035306	positive regulation of dephosphorylation	0.137574	1	1	0.137574	1
GO:0001575	globoside metabolic process	0.137596	1	1	0.137596	1
GO:0002034	regulation of blood vessel size by renin-angiotensin	0.137596	1	1	0.137596	1
GO:0032632	interleukin-3 production	0.137596	1	1	0.137596	1
GO:0034975	protein folding in endoplasmic reticulum	0.137596	1	1	0.137596	1
GO:0048073	regulation of eye pigmentation	0.137596	1	1	0.137596	1
GO:0090296	regulation of mitochondrial DNA replication	0.137596	1	1	0.137596	1
GO:0015740	C4-dicarboxylate transport	0.13761	1	1	0.13761	1
GO:0090237	regulation of arachidonic acid secretion	0.13761	1	1	0.13761	1
GO:1902622	regulation of neutrophil migration	0.13762	1	1	0.13762	1
GO:0070235	regulation of activation-induced cell death of T cells	0.137624	1	1	0.137624	1
GO:0001999	renal response to blood flow involved in circulatory renin-angiotensin regulation of systemic arterial blood pressure	0.137638	1	1	0.137638	1
GO:0010872	regulation of cholesterol esterification	0.137638	1	1	0.137638	1
GO:1901186	positive regulation of ERBB signaling pathway	0.137649	1	1	0.137649	1
GO:1903393	positive regulation of adherens junction organization	0.137649	1	1	0.137649	1
GO:0032957	inositol trisphosphate metabolic process	0.137652	1	1	0.137652	1
GO:0002704	negative regulation of leukocyte mediated immunity	0.137663	1	1	0.137663	1
GO:0072378	blood coagulation, fibrin clot formation	0.137663	1	1	0.137663	1
GO:0032785	negative regulation of DNA-templated transcription, elongation	0.137666	1	1	0.137666	1
GO:0036303	lymph vessel morphogenesis	0.137666	1	1	0.137666	1
GO:0072431	signal transduction involved in mitotic G1 DNA damage checkpoint	0.137668	1	1	0.137668	1
GO:0032095	regulation of response to food	0.13768	1	1	0.13768	1
GO:0000023	maltose metabolic process	0.137684	1	1	0.137684	1
GO:0000066	mitochondrial ornithine transport	0.137684	1	1	0.137684	1
GO:0000915	actomyosin contractile ring assembly	0.137684	1	1	0.137684	1
GO:0001193	maintenance of transcriptional fidelity during DNA-templated transcription elongation from RNA polymerase II promoter	0.137684	1	1	0.137684	1
GO:0001544	initiation of primordial ovarian follicle growth	0.137684	1	1	0.137684	1
GO:0001576	globoside biosynthetic process	0.137684	1	1	0.137684	1
GO:0001809	positive regulation of type IV hypersensitivity	0.137684	1	1	0.137684	1
GO:0001928	regulation of exocyst assembly	0.137684	1	1	0.137684	1
GO:0001998	angiotensin mediated vasoconstriction involved in regulation of systemic arterial blood pressure	0.137684	1	1	0.137684	1
GO:0002018	renin-angiotensin regulation of aldosterone production	0.137684	1	1	0.137684	1
GO:0002086	diaphragm contraction	0.137684	1	1	0.137684	1
GO:0002152	bile acid conjugation	0.137684	1	1	0.137684	1
GO:0002194	hepatocyte cell migration	0.137684	1	1	0.137684	1
GO:0002351	serotonin production involved in inflammatory response	0.137684	1	1	0.137684	1
GO:0002368	B cell cytokine production	0.137684	1	1	0.137684	1
GO:0002554	serotonin secretion by platelet	0.137684	1	1	0.137684	1
GO:0002575	basophil chemotaxis	0.137684	1	1	0.137684	1
GO:0002713	negative regulation of B cell mediated immunity	0.137684	1	1	0.137684	1
GO:0002737	negative regulation of plasmacytoid dendritic cell cytokine production	0.137684	1	1	0.137684	1
GO:0002842	positive regulation of T cell mediated immune response to tumor cell	0.137684	1	1	0.137684	1
GO:0002924	negative regulation of humoral immune response mediated by circulating immunoglobulin	0.137684	1	1	0.137684	1
GO:0003065	positive regulation of heart rate by epinephrine	0.137684	1	1	0.137684	1
GO:0003340	negative regulation of mesenchymal to epithelial transition involved in metanephros morphogenesis	0.137684	1	1	0.137684	1
GO:0003365	establishment of cell polarity involved in ameboidal cell migration	0.137684	1	1	0.137684	1
GO:0003366	cell-matrix adhesion involved in ameboidal cell migration	0.137684	1	1	0.137684	1
GO:0005985	sucrose metabolic process	0.137684	1	1	0.137684	1
GO:0006210	thymine catabolic process	0.137684	1	1	0.137684	1
GO:0006226	dUMP biosynthetic process	0.137684	1	1	0.137684	1
GO:0006258	UDP-glucose catabolic process	0.137684	1	1	0.137684	1
GO:0006522	alanine metabolic process	0.137684	1	1	0.137684	1
GO:0006535	cysteine biosynthetic process from serine	0.137684	1	1	0.137684	1
GO:0006592	ornithine biosynthetic process	0.137684	1	1	0.137684	1
GO:0006710	androgen catabolic process	0.137684	1	1	0.137684	1
GO:0006711	estrogen catabolic process	0.137684	1	1	0.137684	1
GO:0006747	FAD biosynthetic process	0.137684	1	1	0.137684	1
GO:0006781	succinyl-CoA pathway	0.137684	1	1	0.137684	1
GO:0006876	cellular cadmium ion homeostasis	0.137684	1	1	0.137684	1
GO:0007108	cytokinesis, initiation of separation	0.137684	1	1	0.137684	1
GO:0007518	myoblast fate determination	0.137684	1	1	0.137684	1
GO:0007527	adult somatic muscle development	0.137684	1	1	0.137684	1
GO:0009080	pyruvate family amino acid catabolic process	0.137684	1	1	0.137684	1
GO:0009149	pyrimidine nucleoside triphosphate catabolic process	0.137684	1	1	0.137684	1
GO:0009443	pyridoxal 5'-phosphate salvage	0.137684	1	1	0.137684	1
GO:0009589	detection of UV	0.137684	1	1	0.137684	1
GO:0009631	cold acclimation	0.137684	1	1	0.137684	1
GO:0009645	response to low light intensity stimulus	0.137684	1	1	0.137684	1
GO:0009720	detection of hormone stimulus	0.137684	1	1	0.137684	1
GO:0009957	epidermal cell fate specification	0.137684	1	1	0.137684	1
GO:0010025	wax biosynthetic process	0.137684	1	1	0.137684	1
GO:0010359	regulation of anion channel activity	0.137684	1	1	0.137684	1
GO:0010509	polyamine homeostasis	0.137684	1	1	0.137684	1
GO:0010643	cell communication by chemical coupling	0.137684	1	1	0.137684	1
GO:0010768	negative regulation of transcription from RNA polymerase II promoter in response to UV-induced DNA damage	0.137684	1	1	0.137684	1
GO:0010836	negative regulation of protein ADP-ribosylation	0.137684	1	1	0.137684	1
GO:0010920	negative regulation of inositol phosphate biosynthetic process	0.137684	1	1	0.137684	1
GO:0010925	positive regulation of inositol-polyphosphate 5-phosphatase activity	0.137684	1	1	0.137684	1
GO:0010967	regulation of polyamine biosynthetic process	0.137684	1	1	0.137684	1
GO:0014040	positive regulation of Schwann cell differentiation	0.137684	1	1	0.137684	1
GO:0014810	positive regulation of skeletal muscle contraction by regulation of release of sequestered calcium ion	0.137684	1	1	0.137684	1
GO:0014873	response to muscle activity involved in regulation of muscle adaptation	0.137684	1	1	0.137684	1
GO:0014878	response to electrical stimulus involved in regulation of muscle adaptation	0.137684	1	1	0.137684	1
GO:0015707	nitrite transport	0.137684	1	1	0.137684	1
GO:0015862	uridine transport	0.137684	1	1	0.137684	1
GO:0015878	biotin transport	0.137684	1	1	0.137684	1
GO:0015887	pantothenate transmembrane transport	0.137684	1	1	0.137684	1
GO:0016036	cellular response to phosphate starvation	0.137684	1	1	0.137684	1
GO:0018009	N-terminal peptidyl-L-cysteine N-palmitoylation	0.137684	1	1	0.137684	1
GO:0018106	peptidyl-histidine phosphorylation	0.137684	1	1	0.137684	1
GO:0018160	peptidyl-pyrromethane cofactor linkage	0.137684	1	1	0.137684	1
GO:0018171	peptidyl-cysteine oxidation	0.137684	1	1	0.137684	1
GO:0018272	protein-pyridoxal-5-phosphate linkage via peptidyl-N6-pyridoxal phosphate-L-lysine	0.137684	1	1	0.137684	1
GO:0019089	transmission of virus	0.137684	1	1	0.137684	1
GO:0019343	cysteine biosynthetic process via cystathionine	0.137684	1	1	0.137684	1
GO:0019402	galactitol metabolic process	0.137684	1	1	0.137684	1
GO:0019408	dolichol biosynthetic process	0.137684	1	1	0.137684	1
GO:0019448	L-cysteine catabolic process	0.137684	1	1	0.137684	1
GO:0019464	glycine decarboxylation via glycine cleavage system	0.137684	1	1	0.137684	1
GO:0019518	L-threonine catabolic process to glycine	0.137684	1	1	0.137684	1
GO:0019836	hemolysis by symbiont of host erythrocytes	0.137684	1	1	0.137684	1
GO:0019889	pteridine metabolic process	0.137684	1	1	0.137684	1
GO:0021528	commissural neuron differentiation in spinal cord	0.137684	1	1	0.137684	1
GO:0021558	trochlear nerve development	0.137684	1	1	0.137684	1
GO:0021589	cerebellum structural organization	0.137684	1	1	0.137684	1
GO:0021740	principal sensory nucleus of trigeminal nerve development	0.137684	1	1	0.137684	1
GO:0021831	embryonic olfactory bulb interneuron precursor migration	0.137684	1	1	0.137684	1
GO:0021870	Cajal-Retzius cell differentiation	0.137684	1	1	0.137684	1
GO:0021993	initiation of neural tube closure	0.137684	1	1	0.137684	1
GO:0030026	cellular manganese ion homeostasis	0.137684	1	1	0.137684	1
GO:0030240	skeletal muscle thin filament assembly	0.137684	1	1	0.137684	1
GO:0030421	defecation	0.137684	1	1	0.137684	1
GO:0030472	mitotic spindle organization in nucleus	0.137684	1	1	0.137684	1
GO:0030845	phospholipase C-inhibiting G-protein coupled receptor signaling pathway	0.137684	1	1	0.137684	1
GO:0031034	myosin filament assembly	0.137684	1	1	0.137684	1
GO:0031118	rRNA pseudouridine synthesis	0.137684	1	1	0.137684	1
GO:0031335	regulation of sulfur amino acid metabolic process	0.137684	1	1	0.137684	1
GO:0032290	peripheral nervous system myelin formation	0.137684	1	1	0.137684	1
GO:0032379	positive regulation of intracellular lipid transport	0.137684	1	1	0.137684	1
GO:0032380	regulation of intracellular sterol transport	0.137684	1	1	0.137684	1
GO:0032385	positive regulation of intracellular cholesterol transport	0.137684	1	1	0.137684	1
GO:0032468	Golgi calcium ion homeostasis	0.137684	1	1	0.137684	1
GO:0032672	regulation of interleukin-3 production	0.137684	1	1	0.137684	1
GO:0032938	negative regulation of translation in response to oxidative stress	0.137684	1	1	0.137684	1
GO:0033026	negative regulation of mast cell apoptotic process	0.137684	1	1	0.137684	1
GO:0033058	directional locomotion	0.137684	1	1	0.137684	1
GO:0033364	mast cell secretory granule organization	0.137684	1	1	0.137684	1
GO:0033387	putrescine biosynthetic process from ornithine	0.137684	1	1	0.137684	1
GO:0034120	positive regulation of erythrocyte aggregation	0.137684	1	1	0.137684	1
GO:0034127	regulation of MyD88-independent toll-like receptor signaling pathway	0.137684	1	1	0.137684	1
GO:0034164	negative regulation of toll-like receptor 9 signaling pathway	0.137684	1	1	0.137684	1
GO:0034240	negative regulation of macrophage fusion	0.137684	1	1	0.137684	1
GO:0034263	autophagy in response to ER overload	0.137684	1	1	0.137684	1
GO:0034373	intermediate-density lipoprotein particle remodeling	0.137684	1	1	0.137684	1
GO:0034427	nuclear-transcribed mRNA catabolic process, exonucleolytic, 3'-5'	0.137684	1	1	0.137684	1
GO:0034721	histone H3-K4 demethylation, trimethyl-H3-K4-specific	0.137684	1	1	0.137684	1
GO:0035048	splicing factor protein import into nucleus	0.137684	1	1	0.137684	1
GO:0035229	positive regulation of glutamate-cysteine ligase activity	0.137684	1	1	0.137684	1
GO:0035377	transepithelial water transport	0.137684	1	1	0.137684	1
GO:0035378	carbon dioxide transmembrane transport	0.137684	1	1	0.137684	1
GO:0035623	renal glucose absorption	0.137684	1	1	0.137684	1
GO:0035674	tricarboxylic acid transmembrane transport	0.137684	1	1	0.137684	1
GO:0035714	cellular response to nitrogen dioxide	0.137684	1	1	0.137684	1
GO:0035752	lysosomal lumen pH elevation	0.137684	1	1	0.137684	1
GO:0035803	egg coat formation	0.137684	1	1	0.137684	1
GO:0035853	chromosome passenger complex localization to spindle midzone	0.137684	1	1	0.137684	1
GO:0035874	cellular response to copper ion starvation	0.137684	1	1	0.137684	1
GO:0036071	N-glycan fucosylation	0.137684	1	1	0.137684	1
GO:0036111	very long-chain fatty-acyl-CoA metabolic process	0.137684	1	1	0.137684	1
GO:0036481	intrinsic apoptotic signaling pathway in response to hydrogen peroxide	0.137684	1	1	0.137684	1
GO:0042335	cuticle development	0.137684	1	1	0.137684	1
GO:0042489	negative regulation of odontogenesis of dentin-containing tooth	0.137684	1	1	0.137684	1
GO:0042668	auditory receptor cell fate determination	0.137684	1	1	0.137684	1
GO:0042853	L-alanine catabolic process	0.137684	1	1	0.137684	1
GO:0042986	positive regulation of amyloid precursor protein biosynthetic process	0.137684	1	1	0.137684	1
GO:0043049	otic placode formation	0.137684	1	1	0.137684	1
GO:0043091	L-arginine import	0.137684	1	1	0.137684	1
GO:0043181	vacuolar sequestering	0.137684	1	1	0.137684	1
GO:0043366	beta selection	0.137684	1	1	0.137684	1
GO:0043418	homocysteine catabolic process	0.137684	1	1	0.137684	1
GO:0043490	malate-aspartate shuttle	0.137684	1	1	0.137684	1
GO:0043610	regulation of carbohydrate utilization	0.137684	1	1	0.137684	1
GO:0044111	development involved in symbiotic interaction	0.137684	1	1	0.137684	1
GO:0044179	hemolysis in other organism	0.137684	1	1	0.137684	1
GO:0044313	protein K6-linked deubiquitination	0.137684	1	1	0.137684	1
GO:0044328	canonical Wnt signaling pathway involved in positive regulation of endothelial cell migration	0.137684	1	1	0.137684	1
GO:0044329	canonical Wnt signaling pathway involved in positive regulation of cell-cell adhesion	0.137684	1	1	0.137684	1
GO:0044330	canonical Wnt signaling pathway involved in positive regulation of wound healing	0.137684	1	1	0.137684	1
GO:0044524	protein sulfhydration	0.137684	1	1	0.137684	1
GO:0045004	DNA replication proofreading	0.137684	1	1	0.137684	1
GO:0045054	constitutive secretory pathway	0.137684	1	1	0.137684	1
GO:0045083	negative regulation of interleukin-12 biosynthetic process	0.137684	1	1	0.137684	1
GO:0045401	positive regulation of interleukin-3 biosynthetic process	0.137684	1	1	0.137684	1
GO:0045425	positive regulation of granulocyte macrophage colony-stimulating factor biosynthetic process	0.137684	1	1	0.137684	1
GO:0045608	negative regulation of auditory receptor cell differentiation	0.137684	1	1	0.137684	1
GO:0045632	negative regulation of mechanoreceptor differentiation	0.137684	1	1	0.137684	1
GO:0045977	positive regulation of mitotic cell cycle, embryonic	0.137684	1	1	0.137684	1
GO:0045993	negative regulation of translational initiation by iron	0.137684	1	1	0.137684	1
GO:0046010	positive regulation of circadian sleep/wake cycle, non-REM sleep	0.137684	1	1	0.137684	1
GO:0046081	dUTP catabolic process	0.137684	1	1	0.137684	1
GO:0046086	adenosine biosynthetic process	0.137684	1	1	0.137684	1
GO:0046108	uridine metabolic process	0.137684	1	1	0.137684	1
GO:0046318	negative regulation of glucosylceramide biosynthetic process	0.137684	1	1	0.137684	1
GO:0046331	lateral inhibition	0.137684	1	1	0.137684	1
GO:0046380	N-acetylneuraminate biosynthetic process	0.137684	1	1	0.137684	1
GO:0046588	negative regulation of calcium-dependent cell-cell adhesion	0.137684	1	1	0.137684	1
GO:0046690	response to tellurium ion	0.137684	1	1	0.137684	1
GO:0046986	negative regulation of hemoglobin biosynthetic process	0.137684	1	1	0.137684	1
GO:0048014	Tie signaling pathway	0.137684	1	1	0.137684	1
GO:0048075	positive regulation of eye pigmentation	0.137684	1	1	0.137684	1
GO:0048790	maintenance of presynaptic active zone structure	0.137684	1	1	0.137684	1
GO:0050668	positive regulation of homocysteine metabolic process	0.137684	1	1	0.137684	1
GO:0050928	negative regulation of positive chemotaxis	0.137684	1	1	0.137684	1
GO:0050975	sensory perception of touch	0.137684	1	1	0.137684	1
GO:0051464	positive regulation of cortisol secretion	0.137684	1	1	0.137684	1
GO:0051533	positive regulation of NFAT protein import into nucleus	0.137684	1	1	0.137684	1
GO:0051659	maintenance of mitochondrion location	0.137684	1	1	0.137684	1
GO:0051793	medium-chain fatty acid catabolic process	0.137684	1	1	0.137684	1
GO:0051801	cytolysis in other organism involved in symbiotic interaction	0.137684	1	1	0.137684	1
GO:0051821	dissemination or transmission of organism from other organism involved in symbiotic interaction	0.137684	1	1	0.137684	1
GO:0051977	lysophospholipid transport	0.137684	1	1	0.137684	1
GO:0060020	Bergmann glial cell differentiation	0.137684	1	1	0.137684	1
GO:0060096	serotonin secretion, neurotransmission	0.137684	1	1	0.137684	1
GO:0060164	regulation of timing of neuron differentiation	0.137684	1	1	0.137684	1
GO:0060305	regulation of cell diameter	0.137684	1	1	0.137684	1
GO:0060356	leucine import	0.137684	1	1	0.137684	1
GO:0060400	negative regulation of growth hormone receptor signaling pathway	0.137684	1	1	0.137684	1
GO:0060414	aorta smooth muscle tissue morphogenesis	0.137684	1	1	0.137684	1
GO:0060448	dichotomous subdivision of terminal units involved in lung branching	0.137684	1	1	0.137684	1
GO:0060545	positive regulation of necroptotic process	0.137684	1	1	0.137684	1
GO:0060588	negative regulation of lipoprotein lipid oxidation	0.137684	1	1	0.137684	1
GO:0060689	cell differentiation involved in salivary gland development	0.137684	1	1	0.137684	1
GO:0060691	epithelial cell maturation involved in salivary gland development	0.137684	1	1	0.137684	1
GO:0060785	regulation of apoptosis involved in tissue homeostasis	0.137684	1	1	0.137684	1
GO:0060844	arterial endothelial cell fate commitment	0.137684	1	1	0.137684	1
GO:0060904	regulation of protein folding in endoplasmic reticulum	0.137684	1	1	0.137684	1
GO:0061106	negative regulation of stomach neuroendocrine cell differentiation	0.137684	1	1	0.137684	1
GO:0061141	lung ciliated cell differentiation	0.137684	1	1	0.137684	1
GO:0061444	endocardial cushion cell development	0.137684	1	1	0.137684	1
GO:0061484	hematopoietic stem cell homeostasis	0.137684	1	1	0.137684	1
GO:0061626	pharyngeal arch artery morphogenesis	0.137684	1	1	0.137684	1
GO:0070126	mitochondrial translational termination	0.137684	1	1	0.137684	1
GO:0070173	regulation of enamel mineralization	0.137684	1	1	0.137684	1
GO:0070268	cornification	0.137684	1	1	0.137684	1
GO:0070407	oxidation-dependent protein catabolic process	0.137684	1	1	0.137684	1
GO:0070409	carbamoyl phosphate biosynthetic process	0.137684	1	1	0.137684	1
GO:0070668	positive regulation of mast cell proliferation	0.137684	1	1	0.137684	1
GO:0070781	response to biotin	0.137684	1	1	0.137684	1
GO:0070839	divalent metal ion export	0.137684	1	1	0.137684	1
GO:0070846	Hsp90 deacetylation	0.137684	1	1	0.137684	1
GO:0070886	positive regulation of calcineurin-NFAT signaling cascade	0.137684	1	1	0.137684	1
GO:0070981	L-asparagine biosynthetic process	0.137684	1	1	0.137684	1
GO:0071110	histone biotinylation	0.137684	1	1	0.137684	1
GO:0071140	resolution of mitotic recombination intermediates	0.137684	1	1	0.137684	1
GO:0071226	cellular response to molecule of fungal origin	0.137684	1	1	0.137684	1
GO:0071228	cellular response to tumor cell	0.137684	1	1	0.137684	1
GO:0071288	cellular response to mercury ion	0.137684	1	1	0.137684	1
GO:0071393	cellular response to progesterone stimulus	0.137684	1	1	0.137684	1
GO:0071422	succinate transmembrane transport	0.137684	1	1	0.137684	1
GO:0071502	cellular response to temperature stimulus	0.137684	1	1	0.137684	1
GO:0071718	sodium-independent icosanoid transport	0.137684	1	1	0.137684	1
GO:0072220	metanephric descending thin limb development	0.137684	1	1	0.137684	1
GO:0072230	metanephric proximal straight tubule development	0.137684	1	1	0.137684	1
GO:0072232	metanephric proximal convoluted tubule segment 2 development	0.137684	1	1	0.137684	1
GO:0072308	negative regulation of metanephric nephron tubule epithelial cell differentiation	0.137684	1	1	0.137684	1
GO:0072365	regulation of cellular ketone metabolic process by negative regulation of transcription from RNA polymerase II promoter	0.137684	1	1	0.137684	1
GO:0072387	flavin adenine dinucleotide metabolic process	0.137684	1	1	0.137684	1
GO:0072579	glycine receptor clustering	0.137684	1	1	0.137684	1
GO:0085018	maintenance of symbiont-containing vacuole by host	0.137684	1	1	0.137684	1
GO:0086042	cardiac muscle cell-cardiac muscle cell adhesion	0.137684	1	1	0.137684	1
GO:0090074	negative regulation of protein homodimerization activity	0.137684	1	1	0.137684	1
GO:0090096	positive regulation of metanephric cap mesenchymal cell proliferation	0.137684	1	1	0.137684	1
GO:0090118	receptor-mediated endocytosis of low-density lipoprotein particle involved in cholesterol transport	0.137684	1	1	0.137684	1
GO:0090155	negative regulation of sphingolipid biosynthetic process	0.137684	1	1	0.137684	1
GO:0090284	positive regulation of protein glycosylation in Golgi	0.137684	1	1	0.137684	1
GO:0090297	positive regulation of mitochondrial DNA replication	0.137684	1	1	0.137684	1
GO:0090403	oxidative stress-induced premature senescence	0.137684	1	1	0.137684	1
GO:0097185	cellular response to azide	0.137684	1	1	0.137684	1
GO:1900016	negative regulation of cytokine production involved in inflammatory response	0.137684	1	1	0.137684	1
GO:1900102	negative regulation of endoplasmic reticulum unfolded protein response	0.137684	1	1	0.137684	1
GO:1900210	positive regulation of cardiolipin metabolic process	0.137684	1	1	0.137684	1
GO:1900281	positive regulation of CD4-positive, alpha-beta T cell costimulation	0.137684	1	1	0.137684	1
GO:1901189	positive regulation of ephrin receptor signaling pathway	0.137684	1	1	0.137684	1
GO:1901194	negative regulation of formation of translation preinitiation complex	0.137684	1	1	0.137684	1
GO:1901297	positive regulation of canonical Wnt signaling pathway involved in cardiac muscle cell fate commitment	0.137684	1	1	0.137684	1
GO:1901300	positive regulation of hydrogen peroxide-mediated programmed cell death	0.137684	1	1	0.137684	1
GO:1901307	positive regulation of spermidine biosynthetic process	0.137684	1	1	0.137684	1
GO:1901373	lipid hydroperoxide transport	0.137684	1	1	0.137684	1
GO:1901585	regulation of acid-sensing ion channel activity	0.137684	1	1	0.137684	1
GO:1901856	negative regulation of cellular respiration	0.137684	1	1	0.137684	1
GO:1902068	regulation of sphingolipid mediated signaling pathway	0.137684	1	1	0.137684	1
GO:1902311	regulation of copper ion transmembrane transport	0.137684	1	1	0.137684	1
GO:1902499	positive regulation of protein autoubiquitination	0.137684	1	1	0.137684	1
GO:1902511	negative regulation of apoptotic DNA fragmentation	0.137684	1	1	0.137684	1
GO:1902939	negative regulation of intracellular calcium activated chloride channel activity	0.137684	1	1	0.137684	1
GO:1902958	positive regulation of mitochondrial electron transport, NADH to ubiquinone	0.137684	1	1	0.137684	1
GO:1903207	regulation of hydrogen peroxide-induced neuron death	0.137684	1	1	0.137684	1
GO:1903384	negative regulation of hydrogen peroxide-induced neuron intrinsic apoptotic signaling pathway	0.137684	1	1	0.137684	1
GO:1903387	positive regulation of homophilic cell adhesion	0.137684	1	1	0.137684	1
GO:1990046	stress-induced mitochondrial fusion	0.137684	1	1	0.137684	1
GO:1990074	polyuridylation-dependent mRNA catabolic process	0.137684	1	1	0.137684	1
GO:1990258	histone glutamine methylation	0.137684	1	1	0.137684	1
GO:1990390	protein K33-linked ubiquitination	0.137684	1	1	0.137684	1
GO:2000227	negative regulation of pancreatic A cell differentiation	0.137684	1	1	0.137684	1
GO:2000261	negative regulation of blood coagulation, common pathway	0.137684	1	1	0.137684	1
GO:2000368	positive regulation of acrosomal vesicle exocytosis	0.137684	1	1	0.137684	1
GO:2000386	positive regulation of ovarian follicle development	0.137684	1	1	0.137684	1
GO:2000388	positive regulation of antral ovarian follicle growth	0.137684	1	1	0.137684	1
GO:2000405	negative regulation of T cell migration	0.137684	1	1	0.137684	1
GO:2000420	negative regulation of eosinophil extravasation	0.137684	1	1	0.137684	1
GO:2000523	regulation of T cell costimulation	0.137684	1	1	0.137684	1
GO:2000570	positive regulation of T-helper 2 cell activation	0.137684	1	1	0.137684	1
GO:2000572	positive regulation of interleukin-4-dependent isotype switching to IgE isotypes	0.137684	1	1	0.137684	1
GO:2000637	positive regulation of gene silencing by miRNA	0.137684	1	1	0.137684	1
GO:2000639	negative regulation of SREBP signaling pathway	0.137684	1	1	0.137684	1
GO:2000795	negative regulation of epithelial cell proliferation involved in lung morphogenesis	0.137684	1	1	0.137684	1
GO:2000978	negative regulation of forebrain neuron differentiation	0.137684	1	1	0.137684	1
GO:2000979	positive regulation of forebrain neuron differentiation	0.137684	1	1	0.137684	1
GO:2001206	positive regulation of osteoclast development	0.137684	1	1	0.137684	1
GO:2001247	positive regulation of phosphatidylcholine biosynthetic process	0.137684	1	1	0.137684	1
GO:2001268	negative regulation of cysteine-type endopeptidase activity involved in apoptotic signaling pathway	0.137684	1	1	0.137684	1
GO:2001274	negative regulation of glucose import in response to insulin stimulus	0.137684	1	1	0.137684	1
GO:0050819	negative regulation of coagulation	0.137715	1	1	0.137715	1
GO:0035710	CD4-positive, alpha-beta T cell activation	0.137754	1	1	0.137754	1
GO:0006613	cotranslational protein targeting to membrane	0.13776	1	1	0.13776	1
GO:0035883	enteroendocrine cell differentiation	0.137765	1	1	0.137765	1
GO:0070296	sarcoplasmic reticulum calcium ion transport	0.137765	1	1	0.137765	1
GO:0036260	RNA capping	0.137819	1	6	3.57979	26
GO:0051222	positive regulation of protein transport	0.138128	1	1	0.138128	1
GO:0090305	nucleic acid phosphodiester bond hydrolysis	0.138481	1	18	13.7604	100
GO:0055076	transition metal ion homeostasis	0.138943	1	6	3.58805	26
GO:0005975	carbohydrate metabolic process	0.139587	1	60	52.3591	380
GO:0097191	extrinsic apoptotic signaling pathway	0.139705	1	4	2.05855	15
GO:0042698	ovulation cycle	0.13981	1	11	7.71031	56
GO:0006672	ceramide metabolic process	0.14039	1	4	2.06223	15
GO:0000038	very long-chain fatty acid metabolic process	0.140955	1	4	2.06526	15
GO:0009264	deoxyribonucleotide catabolic process	0.140955	1	4	2.06526	15
GO:0034260	negative regulation of GTPase activity	0.140955	1	4	2.06526	15
GO:0042119	neutrophil activation	0.140955	1	4	2.06526	15
GO:0030073	insulin secretion	0.141016	1	4	2.0656	15
GO:2000021	regulation of ion homeostasis	0.141454	1	7	4.40551	32
GO:0030433	ER-associated ubiquitin-dependent protein catabolic process	0.141503	1	7	4.40589	32
GO:0044801	single-organism membrane fusion	0.141848	1	2	0.686517	5
GO:0006012	galactose metabolic process	0.142102	1	2	0.687238	5
GO:0010812	negative regulation of cell-substrate adhesion	0.142188	1	2	0.687481	5
GO:0002446	neutrophil mediated immunity	0.142202	1	2	0.687519	5
GO:0006182	cGMP biosynthetic process	0.142202	1	2	0.687519	5
GO:0032933	SREBP signaling pathway	0.142364	1	2	0.68798	5
GO:1902510	regulation of apoptotic DNA fragmentation	0.142364	1	2	0.68798	5
GO:0006449	regulation of translational termination	0.142389	1	2	0.68805	5
GO:0030157	pancreatic juice secretion	0.142389	1	2	0.68805	5
GO:0033630	positive regulation of cell adhesion mediated by integrin	0.142389	1	2	0.68805	5
GO:0060263	regulation of respiratory burst	0.142389	1	2	0.68805	5
GO:1901800	positive regulation of proteasomal protein catabolic process	0.142412	1	2	0.688116	5
GO:0002691	regulation of cellular extravasation	0.142414	1	2	0.68812	5
GO:0010870	positive regulation of receptor biosynthetic process	0.142414	1	2	0.68812	5
GO:0045956	positive regulation of calcium ion-dependent exocytosis	0.142414	1	2	0.68812	5
GO:0046339	diacylglycerol metabolic process	0.142414	1	2	0.68812	5
GO:1903201	regulation of oxidative stress-induced cell death	0.142425	1	2	0.688153	5
GO:0021516	dorsal spinal cord development	0.142463	1	2	0.688261	5
GO:0051782	negative regulation of cell division	0.142463	1	2	0.688261	5
GO:0000244	spliceosomal tri-snRNP complex assembly	0.14252	1	2	0.688421	5
GO:0000389	mRNA 3'-splice site recognition	0.14252	1	2	0.688421	5
GO:0000478	endonucleolytic cleavage involved in rRNA processing	0.14252	1	2	0.688421	5
GO:0006068	ethanol catabolic process	0.14252	1	2	0.688421	5
GO:0006069	ethanol oxidation	0.14252	1	2	0.688421	5
GO:0006172	ADP biosynthetic process	0.14252	1	2	0.688421	5
GO:0006559	L-phenylalanine catabolic process	0.14252	1	2	0.688421	5
GO:0006883	cellular sodium ion homeostasis	0.14252	1	2	0.688421	5
GO:0007035	vacuolar acidification	0.14252	1	2	0.688421	5
GO:0015671	oxygen transport	0.14252	1	2	0.688421	5
GO:0015677	copper ion import	0.14252	1	2	0.688421	5
GO:0016242	negative regulation of macroautophagy	0.14252	1	2	0.688421	5
GO:0021903	rostrocaudal neural tube patterning	0.14252	1	2	0.688421	5
GO:0031643	positive regulation of myelination	0.14252	1	2	0.688421	5
GO:0032049	cardiolipin biosynthetic process	0.14252	1	2	0.688421	5
GO:0032211	negative regulation of telomere maintenance via telomerase	0.14252	1	2	0.688421	5
GO:0032418	lysosome localization	0.14252	1	2	0.688421	5
GO:0034434	sterol esterification	0.14252	1	2	0.688421	5
GO:0035912	dorsal aorta morphogenesis	0.14252	1	2	0.688421	5
GO:0042407	cristae formation	0.14252	1	2	0.688421	5
GO:0043306	positive regulation of mast cell degranulation	0.14252	1	2	0.688421	5
GO:0048172	regulation of short-term neuronal synaptic plasticity	0.14252	1	2	0.688421	5
GO:0050847	progesterone receptor signaling pathway	0.14252	1	2	0.688421	5
GO:0060261	positive regulation of transcription initiation from RNA polymerase II promoter	0.14252	1	2	0.688421	5
GO:0060294	cilium movement involved in cell motility	0.14252	1	2	0.688421	5
GO:0060296	regulation of cilium beat frequency involved in ciliary motility	0.14252	1	2	0.688421	5
GO:0061101	neuroendocrine cell differentiation	0.14252	1	2	0.688421	5
GO:0072602	interleukin-4 secretion	0.14252	1	2	0.688421	5
GO:0090037	positive regulation of protein kinase C signaling	0.14252	1	2	0.688421	5
GO:0090267	positive regulation of mitotic cell cycle spindle assembly checkpoint	0.14252	1	2	0.688421	5
GO:1902019	regulation of cilium-dependent cell motility	0.14252	1	2	0.688421	5
GO:1903037	regulation of leukocyte cell-cell adhesion	0.14252	1	2	0.688421	5
GO:2000737	negative regulation of stem cell differentiation	0.14252	1	2	0.688421	5
GO:0006308	DNA catabolic process	0.142547	1	2	0.688499	5
GO:0046323	glucose import	0.14275	1	2	0.689071	5
GO:0031023	microtubule organizing center organization	0.142805	1	2	0.68923	5
GO:0018130	heterocycle biosynthetic process	0.144749	1	5	2.84312	21
GO:0043123	positive regulation of I-kappaB kinase/NF-kappaB signaling	0.14494	1	21	16.5221	120
GO:0001889	liver development	0.146532	1	13	9.49775	69
GO:0031347	regulation of defense response	0.147435	1	24	19.2569	140
GO:0009156	ribonucleoside monophosphate biosynthetic process	0.147948	1	3	1.37336	10
GO:0001539	cilium or flagellum-dependent cell motility	0.148791	1	3	1.37684	10
GO:0006768	biotin metabolic process	0.148791	1	3	1.37684	10
GO:0006978	DNA damage response, signal transduction by p53 class mediator resulting in transcription of p21 class mediator	0.148791	1	3	1.37684	10
GO:0019852	L-ascorbic acid metabolic process	0.148791	1	3	1.37684	10
GO:0030488	tRNA methylation	0.148791	1	3	1.37684	10
GO:0032727	positive regulation of interferon-alpha production	0.148791	1	3	1.37684	10
GO:0032733	positive regulation of interleukin-10 production	0.148791	1	3	1.37684	10
GO:0036148	phosphatidylglycerol acyl-chain remodeling	0.148791	1	3	1.37684	10
GO:0036150	phosphatidylserine acyl-chain remodeling	0.148791	1	3	1.37684	10
GO:0042401	cellular biogenic amine biosynthetic process	0.148791	1	3	1.37684	10
GO:0042402	cellular biogenic amine catabolic process	0.148791	1	3	1.37684	10
GO:0045945	positive regulation of transcription from RNA polymerase III promoter	0.148791	1	3	1.37684	10
GO:0035666	TRIF-dependent toll-like receptor signaling pathway	0.149962	1	12	8.6741	63
GO:0006261	DNA-dependent DNA replication	0.150381	1	5	2.87781	21
GO:0050878	regulation of body fluid levels	0.15075	1	53	46.0939	336
GO:0000904	cell morphogenesis involved in differentiation	0.152019	1	3	1.39014	10
GO:0032729	positive regulation of interferon-gamma production	0.152583	1	5	2.89137	21
GO:0061351	neural precursor cell proliferation	0.152783	1	5	2.8926	21
GO:0006974	cellular response to DNA damage stimulus	0.15357	1	11	7.85445	57
GO:0045321	leukocyte activation	0.155861	1	25	20.3035	147
GO:0002757	immune response-activating signal transduction	0.155877	1	18	14.0062	102
GO:0006687	glycosphingolipid metabolic process	0.158278	1	7	4.53378	33
GO:0008283	cell proliferation	0.15857	1	32	26.7517	195
GO:0045833	negative regulation of lipid metabolic process	0.158902	1	7	4.53856	33
GO:0043242	negative regulation of protein complex disassembly	0.159342	1	8	5.36968	39
GO:0040012	regulation of locomotion	0.166421	1	32	26.8959	195
GO:0006575	cellular modified amino acid metabolic process	0.168362	1	9	6.28568	46
GO:0006801	superoxide metabolic process	0.168435	1	4	2.20215	16
GO:0009303	rRNA transcription	0.168492	1	4	2.20244	16
GO:0043393	regulation of protein binding	0.168553	1	4	2.20274	16
GO:0015949	nucleobase-containing small molecule interconversion	0.168595	1	4	2.20295	16
GO:0042744	hydrogen peroxide catabolic process	0.168595	1	4	2.20295	16
GO:0008277	regulation of G-protein coupled receptor protein signaling pathway	0.168635	1	4	2.20315	16
GO:0030101	natural killer cell activation	0.168798	1	4	2.20396	16
GO:0050731	positive regulation of peptidyl-tyrosine phosphorylation	0.170005	1	10	7.15513	52
GO:0048523	negative regulation of cellular process	0.171715	1	13	9.77813	72
GO:0019217	regulation of fatty acid metabolic process	0.173869	1	9	6.33347	46
GO:0046677	response to antibiotic	0.176155	1	5	3.02734	22
GO:0035329	hippo signaling	0.176169	1	5	3.02742	22
GO:0000272	polysaccharide catabolic process	0.176452	1	5	3.02905	22
GO:0010332	response to gamma radiation	0.176653	1	5	3.03021	22
GO:0033138	positive regulation of peptidyl-serine phosphorylation	0.176697	1	8	5.50736	40
GO:0032496	response to lipopolysaccharide	0.176805	1	12	8.95466	65
GO:0050657	nucleic acid transport	0.178409	1	20	16.109	117
GO:0051236	establishment of RNA localization	0.178409	1	20	16.109	117
GO:0019882	antigen processing and presentation	0.178475	1	5	3.04071	22
GO:0009247	glycolipid biosynthetic process	0.178598	1	7	4.68126	34
GO:0070936	protein K48-linked ubiquitination	0.178598	1	7	4.68126	34
GO:0006725	cellular aromatic compound metabolic process	0.179024	1	3	1.49291	11
GO:0071375	cellular response to peptide hormone stimulus	0.179376	1	5	3.04587	22
GO:0032069	regulation of nuclease activity	0.180049	1	11	8.11295	59
GO:0009260	ribonucleotide biosynthetic process	0.182592	1	3	1.50643	11
GO:0046890	regulation of lipid biosynthetic process	0.183465	1	3	1.50978	11
GO:0043112	receptor metabolic process	0.183616	1	3	1.51036	11
GO:0001649	osteoblast differentiation	0.18391	1	11	8.14988	59
GO:0042267	natural killer cell mediated cytotoxicity	0.184346	1	3	1.51316	11
GO:0035967	cellular response to topologically incorrect protein	0.184367	1	13	9.91096	72
GO:0006607	NLS-bearing protein import into nucleus	0.184702	1	3	1.51453	11
GO:0030220	platelet formation	0.184702	1	3	1.51453	11
GO:0031146	SCF-dependent proteasomal ubiquitin-dependent protein catabolic process	0.184702	1	3	1.51453	11
GO:0036149	phosphatidylinositol acyl-chain remodeling	0.184702	1	3	1.51453	11
GO:0090005	negative regulation of establishment of protein localization to plasma membrane	0.184702	1	3	1.51453	11
GO:0051090	regulation of sequence-specific DNA binding transcription factor activity	0.184839	1	3	1.51506	11
GO:0051443	positive regulation of ubiquitin-protein transferase activity	0.185156	1	3	1.51627	11
GO:0048584	positive regulation of response to stimulus	0.190806	1	2	0.815251	6
GO:0072522	purine-containing compound biosynthetic process	0.19263	1	2	0.82005	6
GO:0044092	negative regulation of molecular function	0.192863	1	11	8.23185	60
GO:0010466	negative regulation of peptidase activity	0.193456	1	2	0.822225	6
GO:0007417	central nervous system development	0.193497	1	10	7.36443	53
GO:0009308	amine metabolic process	0.194156	1	2	0.824066	6
GO:0006359	regulation of transcription from RNA polymerase III promoter	0.194384	1	2	0.824662	6
GO:0030239	myofibril assembly	0.194512	1	2	0.825	6
GO:0001655	urogenital system development	0.194526	1	2	0.825039	6
GO:0044380	protein localization to cytoskeleton	0.194658	1	2	0.825384	6
GO:0030833	regulation of actin filament polymerization	0.194677	1	2	0.825433	6
GO:0060765	regulation of androgen receptor signaling pathway	0.19469	1	2	0.825468	6
GO:0000380	alternative mRNA splicing, via spliceosome	0.194778	1	2	0.825699	6
GO:0010310	regulation of hydrogen peroxide metabolic process	0.194795	1	2	0.825744	6
GO:0043312	neutrophil degranulation	0.194795	1	2	0.825744	6
GO:0010633	negative regulation of epithelial cell migration	0.19481	1	2	0.825784	6
GO:0034122	negative regulation of toll-like receptor signaling pathway	0.194828	1	2	0.825829	6
GO:0034110	regulation of homotypic cell-cell adhesion	0.194924	1	2	0.826083	6
GO:0000733	DNA strand renaturation	0.194933	1	2	0.826105	6
GO:0002031	G-protein coupled receptor internalization	0.194933	1	2	0.826105	6
GO:0003184	pulmonary valve morphogenesis	0.194933	1	2	0.826105	6
GO:0005981	regulation of glycogen catabolic process	0.194933	1	2	0.826105	6
GO:0006465	signal peptide processing	0.194933	1	2	0.826105	6
GO:0006569	tryptophan catabolic process	0.194933	1	2	0.826105	6
GO:0006685	sphingomyelin catabolic process	0.194933	1	2	0.826105	6
GO:0006851	mitochondrial calcium ion transport	0.194933	1	2	0.826105	6
GO:0007172	signal complex assembly	0.194933	1	2	0.826105	6
GO:0007263	nitric oxide mediated signal transduction	0.194933	1	2	0.826105	6
GO:0009136	purine nucleoside diphosphate biosynthetic process	0.194933	1	2	0.826105	6
GO:0021542	dentate gyrus development	0.194933	1	2	0.826105	6
GO:0031936	negative regulation of chromatin silencing	0.194933	1	2	0.826105	6
GO:0032790	ribosome disassembly	0.194933	1	2	0.826105	6
GO:0033005	positive regulation of mast cell activation	0.194933	1	2	0.826105	6
GO:0034259	negative regulation of Rho GTPase activity	0.194933	1	2	0.826105	6
GO:0034983	peptidyl-lysine deacetylation	0.194933	1	2	0.826105	6
GO:0035234	ectopic germ cell programmed cell death	0.194933	1	2	0.826105	6
GO:0035372	protein localization to microtubule	0.194933	1	2	0.826105	6
GO:0035414	negative regulation of catenin import into nucleus	0.194933	1	2	0.826105	6
GO:0035878	nail development	0.194933	1	2	0.826105	6
GO:0035999	tetrahydrofolate interconversion	0.194933	1	2	0.826105	6
GO:0038003	opioid receptor signaling pathway	0.194933	1	2	0.826105	6
GO:0042436	indole-containing compound catabolic process	0.194933	1	2	0.826105	6
GO:0051918	negative regulation of fibrinolysis	0.194933	1	2	0.826105	6
GO:0060839	endothelial cell fate commitment	0.194933	1	2	0.826105	6
GO:0072576	liver morphogenesis	0.194933	1	2	0.826105	6
GO:0051648	vesicle localization	0.194934	1	2	0.826109	6
GO:0072012	glomerulus vasculature development	0.194956	1	2	0.826167	6
GO:0006972	hyperosmotic response	0.194989	1	2	0.826252	6
GO:0050880	regulation of blood vessel size	0.195489	1	2	0.827565	6
GO:0030203	glycosaminoglycan metabolic process	0.196132	1	2	0.829253	6
GO:0034599	cellular response to oxidative stress	0.197633	1	6	3.97117	29
GO:0006699	bile acid biosynthetic process	0.197769	1	4	2.33985	17
GO:0034381	plasma lipoprotein particle clearance	0.19782	1	4	2.34009	17
GO:0051494	negative regulation of cytoskeleton organization	0.197851	1	7	4.81421	35
GO:0033574	response to testosterone	0.197936	1	4	2.34063	17
GO:0061326	renal tubule development	0.198011	1	4	2.34098	17
GO:0006325	chromatin organization	0.19805	1	4	2.3412	17
GO:0001944	vasculature development	0.198056	1	4	2.34122	17
GO:0048754	branching morphogenesis of an epithelial tube	0.198198	1	4	2.34186	17
GO:0014068	positive regulation of phosphatidylinositol 3-kinase signaling	0.198538	1	7	4.81894	35
GO:0060548	negative regulation of cell death	0.198861	1	61	54.8383	399
GO:0008202	steroid metabolic process	0.198893	1	10	7.40869	54
GO:0048706	embryonic skeletal system development	0.199178	1	4	2.34645	17
GO:0006446	regulation of translational initiation	0.199349	1	6	3.98185	29
GO:0006638	neutral lipid metabolic process	0.200818	1	5	3.16238	23
GO:0044766	multi-organism transport	0.201119	1	6	3.99284	29
GO:0000722	telomere maintenance via recombination	0.201615	1	5	3.16673	23
GO:0007205	protein kinase C-activating G-protein coupled receptor signaling pathway	0.201615	1	5	3.16673	23
GO:0031644	regulation of neurological system process	0.201615	1	5	3.16673	23
GO:0032201	telomere maintenance via semi-conservative replication	0.201615	1	5	3.16673	23
GO:0032755	positive regulation of interleukin-6 production	0.201615	1	5	3.16673	23
GO:0050854	regulation of antigen receptor-mediated signaling pathway	0.201615	1	5	3.16673	23
GO:0045087	innate immune response	0.203031	1	45	39.7434	293
GO:0034220	ion transmembrane transport	0.203282	1	6	4.00629	29
GO:0000375	RNA splicing, via transesterification reactions	0.205972	1	29	24.7831	180
GO:0009144	purine nucleoside triphosphate metabolic process	0.210909	1	14	11.0762	80
GO:0034613	cellular protein localization	0.21272	1	16	12.9005	95
GO:0002218	activation of innate immune response	0.213741	1	21	17.4859	127
GO:0048856	anatomical structure development	0.217933	1	32	27.7935	196
GO:0034162	toll-like receptor 9 signaling pathway	0.217961	1	10	7.56777	55
GO:0042455	ribonucleoside biosynthetic process	0.219241	1	3	1.64013	12
GO:2000112	regulation of cellular macromolecule biosynthetic process	0.220957	1	5	3.26823	24
GO:0045637	regulation of myeloid cell differentiation	0.221034	1	3	1.64667	12
GO:0050792	regulation of viral process	0.221315	1	13	10.276	75
GO:0031016	pancreas development	0.222203	1	3	1.65092	12
GO:0030318	melanocyte differentiation	0.222359	1	3	1.65149	12
GO:0072593	reactive oxygen species metabolic process	0.222363	1	6	4.11928	30
GO:0097193	intrinsic apoptotic signaling pathway	0.222507	1	6	4.12016	30
GO:0006004	fucose metabolic process	0.222557	1	3	1.65221	12
GO:0007095	mitotic G2 DNA damage checkpoint	0.222557	1	3	1.65221	12
GO:0032105	negative regulation of response to extracellular stimulus	0.222557	1	3	1.65221	12
GO:0042776	mitochondrial ATP synthesis coupled proton transport	0.222557	1	3	1.65221	12
GO:0010389	regulation of G2/M transition of mitotic cell cycle	0.222591	1	3	1.65233	12
GO:0005979	regulation of glycogen biosynthetic process	0.222638	1	3	1.6525	12
GO:0043200	response to amino acid	0.222834	1	3	1.65322	12
GO:0043066	negative regulation of apoptotic process	0.223676	1	52	46.8067	341
GO:0045055	regulated secretory pathway	0.223716	1	6	4.12734	30
GO:0016568	chromatin modification	0.224235	1	36	31.6403	229
GO:0050727	regulation of inflammatory response	0.225062	1	6	4.13536	30
GO:0055114	oxidation-reduction process	0.226082	1	59	53.5447	392
GO:0034142	toll-like receptor 4 signaling pathway	0.226204	1	13	10.3229	75
GO:0042771	intrinsic apoptotic signaling pathway in response to DNA damage by p53 class mediator	0.227659	1	5	3.30323	24
GO:0015918	sterol transport	0.227723	1	5	3.30356	24
GO:0030330	DNA damage response, signal transduction by p53 class mediator	0.2278	1	4	2.47444	18
GO:0008210	estrogen metabolic process	0.22831	1	4	2.47673	18
GO:0002709	regulation of T cell mediated immunity	0.22845	1	4	2.47735	18
GO:0015701	bicarbonate transport	0.228665	1	4	2.47831	18
GO:0031648	protein destabilization	0.228665	1	4	2.47831	18
GO:0032728	positive regulation of interferon-beta production	0.228665	1	4	2.47831	18
GO:0048662	negative regulation of smooth muscle cell proliferation	0.228665	1	4	2.47831	18
GO:0072207	metanephric epithelium development	0.228665	1	4	2.47831	18
GO:1900026	positive regulation of substrate adhesion-dependent cell spreading	0.228665	1	4	2.47831	18
GO:0030193	regulation of blood coagulation	0.228832	1	4	2.47906	18
GO:0097192	extrinsic apoptotic signaling pathway in absence of ligand	0.22893	1	4	2.47951	18
GO:0051260	protein homooligomerization	0.22981	1	16	13.0856	95
GO:0042110	T cell activation	0.229916	1	4	2.48393	18
GO:0000398	mRNA splicing, via spliceosome	0.232116	1	17	14.0262	102
GO:0005976	polysaccharide metabolic process	0.234255	1	10	7.699	56
GO:0034138	toll-like receptor 3 signaling pathway	0.234951	1	12	9.5002	69
GO:0010033	response to organic substance	0.237704	1	11	8.62329	63
GO:0006954	inflammatory response	0.239612	1	22	18.7376	136
GO:0090263	positive regulation of canonical Wnt signaling pathway	0.24027	1	7	5.09105	37
GO:0038093	Fc receptor signaling pathway	0.24049	1	7	5.09248	37
GO:0009611	response to wounding	0.24295	1	22	18.7786	137
GO:0035601	protein deacylation	0.244303	1	9	6.88421	50
GO:1901879	regulation of protein depolymerization	0.244303	1	9	6.88421	50
GO:0051270	regulation of cellular component movement	0.24569	1	30	26.318	191
GO:0002456	T cell mediated immunity	0.247493	1	2	0.959515	7
GO:0051651	maintenance of location in cell	0.247513	1	2	0.959567	7
GO:0019221	cytokine-mediated signaling pathway	0.248049	1	17	14.1966	104
GO:0016266	O-glycan processing	0.248193	1	6	4.26821	31
GO:0045333	cellular respiration	0.248518	1	2	0.96212	7
GO:0048565	digestive tract development	0.248702	1	6	4.27114	31
GO:0000098	sulfur amino acid catabolic process	0.248728	1	2	0.962652	7
GO:2000641	regulation of early endosome to late endosome transport	0.248728	1	2	0.962652	7
GO:0030262	apoptotic nuclear changes	0.248785	1	2	0.962796	7
GO:0032006	regulation of TOR signaling	0.248813	1	2	0.962868	7
GO:0048260	positive regulation of receptor-mediated endocytosis	0.248834	1	2	0.962921	7
GO:0042987	amyloid precursor protein catabolic process	0.248961	1	2	0.963244	7
GO:0000076	DNA replication checkpoint	0.248971	1	2	0.96327	7
GO:0051131	chaperone-mediated protein complex assembly	0.248971	1	2	0.96327	7
GO:0042921	glucocorticoid receptor signaling pathway	0.249049	1	2	0.963467	7
GO:0032204	regulation of telomere maintenance	0.249088	1	2	0.963566	7
GO:0000731	DNA synthesis involved in DNA repair	0.249176	1	2	0.963789	7
GO:0002360	T cell lineage commitment	0.249176	1	2	0.963789	7
GO:0003198	epithelial to mesenchymal transition involved in endocardial cushion formation	0.249176	1	2	0.963789	7
GO:0003222	ventricular trabecula myocardium morphogenesis	0.249176	1	2	0.963789	7
GO:0006244	pyrimidine nucleotide catabolic process	0.249176	1	2	0.963789	7
GO:0006273	lagging strand elongation	0.249176	1	2	0.963789	7
GO:0006777	Mo-molybdopterin cofactor biosynthetic process	0.249176	1	2	0.963789	7
GO:0008354	germ cell migration	0.249176	1	2	0.963789	7
GO:0009188	ribonucleoside diphosphate biosynthetic process	0.249176	1	2	0.963789	7
GO:0010561	negative regulation of glycoprotein biosynthetic process	0.249176	1	2	0.963789	7
GO:0022038	corpus callosum development	0.249176	1	2	0.963789	7
GO:0022401	negative adaptation of signaling pathway	0.249176	1	2	0.963789	7
GO:0030854	positive regulation of granulocyte differentiation	0.249176	1	2	0.963789	7
GO:0031000	response to caffeine	0.249176	1	2	0.963789	7
GO:0032793	positive regulation of CREB transcription factor activity	0.249176	1	2	0.963789	7
GO:0042769	DNA damage response, detection of DNA damage	0.249176	1	2	0.963789	7
GO:0043545	molybdopterin cofactor metabolic process	0.249176	1	2	0.963789	7
GO:0051974	negative regulation of telomerase activity	0.249176	1	2	0.963789	7
GO:0055089	fatty acid homeostasis	0.249176	1	2	0.963789	7
GO:0055091	phospholipid homeostasis	0.249176	1	2	0.963789	7
GO:0060484	lung-associated mesenchyme development	0.249176	1	2	0.963789	7
GO:0060766	negative regulation of androgen receptor signaling pathway	0.249176	1	2	0.963789	7
GO:0061299	retina vasculature morphogenesis in camera-type eye	0.249176	1	2	0.963789	7
GO:1900025	negative regulation of substrate adhesion-dependent cell spreading	0.249176	1	2	0.963789	7
GO:1903307	positive regulation of regulated secretory pathway	0.249176	1	2	0.963789	7
GO:2000738	positive regulation of stem cell differentiation	0.249176	1	2	0.963789	7
GO:0070206	protein trimerization	0.249194	1	2	0.963836	7
GO:0080090	regulation of primary metabolic process	0.249247	1	6	4.27502	31
GO:0046651	lymphocyte proliferation	0.249965	1	2	0.965792	7
GO:0006195	purine nucleotide catabolic process	0.251639	1	59	54.0898	389
GO:0034976	response to endoplasmic reticulum stress	0.251922	1	5	3.42611	25
GO:0006979	response to oxidative stress	0.252677	1	11	8.74633	64
GO:0009056	catabolic process	0.253825	1	1	0.272355	2
GO:0051403	stress-activated MAPK cascade	0.254211	1	5	3.43773	25
GO:0051603	proteolysis involved in cellular protein catabolic process	0.254563	1	3	1.76463	13
GO:0006891	intra-Golgi vesicle-mediated transport	0.255078	1	5	3.4421	25
GO:0032885	regulation of polysaccharide biosynthetic process	0.255078	1	5	3.4421	25
GO:0048538	thymus development	0.255078	1	5	3.4421	25
GO:2000117	negative regulation of cysteine-type endopeptidase activity	0.25554	1	1	0.274344	2
GO:0015980	energy derivation by oxidation of organic compounds	0.255591	1	1	0.274403	2
GO:0043555	regulation of translation in response to stress	0.255631	1	1	0.27445	2
GO:0060563	neuroepithelial cell differentiation	0.255849	1	1	0.274703	2
GO:0010632	regulation of epithelial cell migration	0.255917	1	1	0.274781	2
GO:0045124	regulation of bone resorption	0.256033	1	1	0.274915	2
GO:0003341	cilium movement	0.256106	1	1	0.275	2
GO:0009448	gamma-aminobutyric acid metabolic process	0.256119	1	1	0.275015	2
GO:0006011	UDP-glucose metabolic process	0.256143	1	1	0.275043	2
GO:0033578	protein glycosylation in Golgi	0.256143	1	1	0.275043	2
GO:0050851	antigen receptor-mediated signaling pathway	0.256144	1	1	0.275044	2
GO:0033135	regulation of peptidyl-serine phosphorylation	0.256146	1	1	0.275046	2
GO:0021889	olfactory bulb interneuron differentiation	0.256168	1	1	0.275072	2
GO:0009065	glutamine family amino acid catabolic process	0.256185	1	1	0.275092	2
GO:0032608	interferon-beta production	0.256197	1	1	0.275105	2
GO:0006222	UMP biosynthetic process	0.256216	1	1	0.275128	2
GO:0050820	positive regulation of coagulation	0.256234	1	1	0.275149	2
GO:0042089	cytokine biosynthetic process	0.256244	1	1	0.275159	2
GO:0021517	ventral spinal cord development	0.256258	1	1	0.275177	2
GO:0002839	positive regulation of immune response to tumor cell	0.256271	1	1	0.275192	2
GO:0009446	putrescine biosynthetic process	0.256271	1	1	0.275192	2
GO:0019344	cysteine biosynthetic process	0.256271	1	1	0.275192	2
GO:0046984	regulation of hemoglobin biosynthetic process	0.256271	1	1	0.275192	2
GO:1901298	regulation of hydrogen peroxide-mediated programmed cell death	0.256271	1	1	0.275192	2
GO:2000354	regulation of ovarian follicle development	0.256271	1	1	0.275192	2
GO:0035337	fatty-acyl-CoA metabolic process	0.256283	1	1	0.275205	2
GO:0097237	cellular response to toxic substance	0.256289	1	1	0.275212	2
GO:0003160	endocardium morphogenesis	0.256296	1	1	0.27522	2
GO:0046476	glycosylceramide biosynthetic process	0.256296	1	1	0.27522	2
GO:0060453	regulation of gastric acid secretion	0.25632	1	1	0.275248	2
GO:0001823	mesonephros development	0.256341	1	1	0.275273	2
GO:0002551	mast cell chemotaxis	0.256344	1	1	0.275276	2
GO:0071800	podosome assembly	0.256344	1	1	0.275276	2
GO:0051383	kinetochore organization	0.256362	1	1	0.275297	2
GO:0032928	regulation of superoxide anion generation	0.256368	1	1	0.275304	2
GO:0046485	ether lipid metabolic process	0.256368	1	1	0.275304	2
GO:0030835	negative regulation of actin filament depolymerization	0.25638	1	1	0.275318	2
GO:0070471	uterine smooth muscle contraction	0.256393	1	1	0.275333	2
GO:0045026	plasma membrane fusion	0.256417	1	1	0.275361	2
GO:0000105	histidine biosynthetic process	0.256423	1	1	0.275368	2
GO:0000189	MAPK import into nucleus	0.256423	1	1	0.275368	2
GO:0000492	box C/D snoRNP assembly	0.256423	1	1	0.275368	2
GO:0001543	ovarian follicle rupture	0.256423	1	1	0.275368	2
GO:0001546	preantral ovarian follicle growth	0.256423	1	1	0.275368	2
GO:0001574	ganglioside biosynthetic process	0.256423	1	1	0.275368	2
GO:0001808	negative regulation of type IV hypersensitivity	0.256423	1	1	0.275368	2
GO:0002175	protein localization to paranode region of axon	0.256423	1	1	0.275368	2
GO:0002176	male germ cell proliferation	0.256423	1	1	0.275368	2
GO:0002215	defense response to nematode	0.256423	1	1	0.275368	2
GO:0002326	B cell lineage commitment	0.256423	1	1	0.275368	2
GO:0002730	regulation of dendritic cell cytokine production	0.256423	1	1	0.275368	2
GO:0002855	regulation of natural killer cell mediated immune response to tumor cell	0.256423	1	1	0.275368	2
GO:0002860	positive regulation of natural killer cell mediated cytotoxicity directed against tumor cell target	0.256423	1	1	0.275368	2
GO:0002866	positive regulation of acute inflammatory response to antigenic stimulus	0.256423	1	1	0.275368	2
GO:0003051	angiotensin-mediated drinking behavior	0.256423	1	1	0.275368	2
GO:0003095	pressure natriuresis	0.256423	1	1	0.275368	2
GO:0003169	coronary vein morphogenesis	0.256423	1	1	0.275368	2
GO:0003190	atrioventricular valve formation	0.256423	1	1	0.275368	2
GO:0003376	sphingosine-1-phosphate signaling pathway	0.256423	1	1	0.275368	2
GO:0006045	N-acetylglucosamine biosynthetic process	0.256423	1	1	0.275368	2
GO:0006051	N-acetylmannosamine metabolic process	0.256423	1	1	0.275368	2
GO:0006065	UDP-glucuronate biosynthetic process	0.256423	1	1	0.275368	2
GO:0006116	NADH oxidation	0.256423	1	1	0.275368	2
GO:0006196	AMP catabolic process	0.256423	1	1	0.275368	2
GO:0006423	cysteinyl-tRNA aminoacylation	0.256423	1	1	0.275368	2
GO:0006431	methionyl-tRNA aminoacylation	0.256423	1	1	0.275368	2
GO:0006452	translational frameshifting	0.256423	1	1	0.275368	2
GO:0006481	C-terminal protein methylation	0.256423	1	1	0.275368	2
GO:0006565	L-serine catabolic process	0.256423	1	1	0.275368	2
GO:0006627	protein processing involved in protein targeting to mitochondrion	0.256423	1	1	0.275368	2
GO:0006682	galactosylceramide biosynthetic process	0.256423	1	1	0.275368	2
GO:0006931	substrate-dependent cell migration, cell attachment to substrate	0.256423	1	1	0.275368	2
GO:0007000	nucleolus organization	0.256423	1	1	0.275368	2
GO:0007161	calcium-independent cell-matrix adhesion	0.256423	1	1	0.275368	2
GO:0007296	vitellogenesis	0.256423	1	1	0.275368	2
GO:0007308	oocyte construction	0.256423	1	1	0.275368	2
GO:0007314	oocyte anterior/posterior axis specification	0.256423	1	1	0.275368	2
GO:0008065	establishment of blood-nerve barrier	0.256423	1	1	0.275368	2
GO:0008615	pyridoxine biosynthetic process	0.256423	1	1	0.275368	2
GO:0009176	pyrimidine deoxyribonucleoside monophosphate metabolic process	0.256423	1	1	0.275368	2
GO:0009447	putrescine catabolic process	0.256423	1	1	0.275368	2
GO:0010032	meiotic chromosome condensation	0.256423	1	1	0.275368	2
GO:0010070	zygote asymmetric cell division	0.256423	1	1	0.275368	2
GO:0010133	proline catabolic process to glutamate	0.256423	1	1	0.275368	2
GO:0010572	positive regulation of platelet activation	0.256423	1	1	0.275368	2
GO:0010760	negative regulation of macrophage chemotaxis	0.256423	1	1	0.275368	2
GO:0010813	neuropeptide catabolic process	0.256423	1	1	0.275368	2
GO:0010868	negative regulation of triglyceride biosynthetic process	0.256423	1	1	0.275368	2
GO:0010918	positive regulation of mitochondrial membrane potential	0.256423	1	1	0.275368	2
GO:0010957	negative regulation of vitamin D biosynthetic process	0.256423	1	1	0.275368	2
GO:0014063	negative regulation of serotonin secretion	0.256423	1	1	0.275368	2
GO:0015680	intracellular copper ion transport	0.256423	1	1	0.275368	2
GO:0015746	citrate transport	0.256423	1	1	0.275368	2
GO:0015810	aspartate transport	0.256423	1	1	0.275368	2
GO:0015827	tryptophan transport	0.256423	1	1	0.275368	2
GO:0016074	snoRNA metabolic process	0.256423	1	1	0.275368	2
GO:0016320	endoplasmic reticulum membrane fusion	0.256423	1	1	0.275368	2
GO:0016480	negative regulation of transcription from RNA polymerase III promoter	0.256423	1	1	0.275368	2
GO:0017186	peptidyl-pyroglutamic acid biosynthetic process, using glutaminyl-peptide cyclotransferase	0.256423	1	1	0.275368	2
GO:0019236	response to pheromone	0.256423	1	1	0.275368	2
GO:0019254	carnitine metabolic process, CoA-linked	0.256423	1	1	0.275368	2
GO:0019255	glucose 1-phosphate metabolic process	0.256423	1	1	0.275368	2
GO:0019264	glycine biosynthetic process from serine	0.256423	1	1	0.275368	2
GO:0019858	cytosine metabolic process	0.256423	1	1	0.275368	2
GO:0019918	peptidyl-arginine methylation, to symmetrical-dimethyl arginine	0.256423	1	1	0.275368	2
GO:0021557	oculomotor nerve development	0.256423	1	1	0.275368	2
GO:0021563	glossopharyngeal nerve development	0.256423	1	1	0.275368	2
GO:0021592	fourth ventricle development	0.256423	1	1	0.275368	2
GO:0021796	cerebral cortex regionalization	0.256423	1	1	0.275368	2
GO:0021826	substrate-independent telencephalic tangential migration	0.256423	1	1	0.275368	2
GO:0030046	parallel actin filament bundle assembly	0.256423	1	1	0.275368	2
GO:0030200	heparan sulfate proteoglycan catabolic process	0.256423	1	1	0.275368	2
GO:0030327	prenylated protein catabolic process	0.256423	1	1	0.275368	2
GO:0030328	prenylcysteine catabolic process	0.256423	1	1	0.275368	2
GO:0030422	production of siRNA involved in RNA interference	0.256423	1	1	0.275368	2
GO:0030719	P granule organization	0.256423	1	1	0.275368	2
GO:0030910	olfactory placode formation	0.256423	1	1	0.275368	2
GO:0031022	nuclear migration along microfilament	0.256423	1	1	0.275368	2
GO:0031134	sister chromatid biorientation	0.256423	1	1	0.275368	2
GO:0031339	negative regulation of vesicle fusion	0.256423	1	1	0.275368	2
GO:0032472	Golgi calcium ion transport	0.256423	1	1	0.275368	2
GO:0032510	endosome to lysosome transport via multivesicular body sorting pathway	0.256423	1	1	0.275368	2
GO:0032707	negative regulation of interleukin-23 production	0.256423	1	1	0.275368	2
GO:0032915	positive regulation of transforming growth factor beta2 production	0.256423	1	1	0.275368	2
GO:0033023	mast cell homeostasis	0.256423	1	1	0.275368	2
GO:0033128	negative regulation of histone phosphorylation	0.256423	1	1	0.275368	2
GO:0033152	immunoglobulin V(D)J recombination	0.256423	1	1	0.275368	2
GO:0033277	abortive mitotic cell cycle	0.256423	1	1	0.275368	2
GO:0033299	secretion of lysosomal enzymes	0.256423	1	1	0.275368	2
GO:0033314	mitotic DNA replication checkpoint	0.256423	1	1	0.275368	2
GO:0033624	negative regulation of integrin activation	0.256423	1	1	0.275368	2
GO:0033634	positive regulation of cell-cell adhesion mediated by integrin	0.256423	1	1	0.275368	2
GO:0033864	positive regulation of NAD(P)H oxidase activity	0.256423	1	1	0.275368	2
GO:0034058	endosomal vesicle fusion	0.256423	1	1	0.275368	2
GO:0034124	regulation of MyD88-dependent toll-like receptor signaling pathway	0.256423	1	1	0.275368	2
GO:0034154	toll-like receptor 7 signaling pathway	0.256423	1	1	0.275368	2
GO:0034197	triglyceride transport	0.256423	1	1	0.275368	2
GO:0034769	basement membrane disassembly	0.256423	1	1	0.275368	2
GO:0035026	leading edge cell differentiation	0.256423	1	1	0.275368	2
GO:0035331	negative regulation of hippo signaling	0.256423	1	1	0.275368	2
GO:0035726	common myeloid progenitor cell proliferation	0.256423	1	1	0.275368	2
GO:0036091	positive regulation of transcription from RNA polymerase II promoter in response to oxidative stress	0.256423	1	1	0.275368	2
GO:0036257	multivesicular body organization	0.256423	1	1	0.275368	2
GO:0036304	umbilical cord morphogenesis	0.256423	1	1	0.275368	2
GO:0038026	reelin-mediated signaling pathway	0.256423	1	1	0.275368	2
GO:0038091	positive regulation of cell proliferation by VEGF-activated platelet derived growth factor receptor signaling pathway	0.256423	1	1	0.275368	2
GO:0038190	VEGF-activated neuropilin signaling pathway	0.256423	1	1	0.275368	2
GO:0042360	vitamin E metabolic process	0.256423	1	1	0.275368	2
GO:0042371	vitamin K biosynthetic process	0.256423	1	1	0.275368	2
GO:0042420	dopamine catabolic process	0.256423	1	1	0.275368	2
GO:0042727	flavin-containing compound biosynthetic process	0.256423	1	1	0.275368	2
GO:0043031	negative regulation of macrophage activation	0.256423	1	1	0.275368	2
GO:0043032	positive regulation of macrophage activation	0.256423	1	1	0.275368	2
GO:0044154	histone H3-K14 acetylation	0.256423	1	1	0.275368	2
GO:0045053	protein retention in Golgi apparatus	0.256423	1	1	0.275368	2
GO:0045175	basal protein localization	0.256423	1	1	0.275368	2
GO:0045590	negative regulation of regulatory T cell differentiation	0.256423	1	1	0.275368	2
GO:0045626	negative regulation of T-helper 1 cell differentiation	0.256423	1	1	0.275368	2
GO:0045875	negative regulation of sister chromatid cohesion	0.256423	1	1	0.275368	2
GO:0045905	positive regulation of translational termination	0.256423	1	1	0.275368	2
GO:0045963	negative regulation of dopamine metabolic process	0.256423	1	1	0.275368	2
GO:0046041	ITP metabolic process	0.256423	1	1	0.275368	2
GO:0046121	deoxyribonucleoside catabolic process	0.256423	1	1	0.275368	2
GO:0046203	spermidine catabolic process	0.256423	1	1	0.275368	2
GO:0046208	spermine catabolic process	0.256423	1	1	0.275368	2
GO:0046502	uroporphyrinogen III metabolic process	0.256423	1	1	0.275368	2
GO:0046619	optic placode formation involved in camera-type eye formation	0.256423	1	1	0.275368	2
GO:0046755	viral budding	0.256423	1	1	0.275368	2
GO:0048143	astrocyte activation	0.256423	1	1	0.275368	2
GO:0048203	vesicle targeting, trans-Golgi to endosome	0.256423	1	1	0.275368	2
GO:0048312	intracellular distribution of mitochondria	0.256423	1	1	0.275368	2
GO:0048633	positive regulation of skeletal muscle tissue growth	0.256423	1	1	0.275368	2
GO:0048822	enucleate erythrocyte development	0.256423	1	1	0.275368	2
GO:0050703	interleukin-1 alpha secretion	0.256423	1	1	0.275368	2
GO:0050861	positive regulation of B cell receptor signaling pathway	0.256423	1	1	0.275368	2
GO:0051097	negative regulation of helicase activity	0.256423	1	1	0.275368	2
GO:0051306	mitotic sister chromatid separation	0.256423	1	1	0.275368	2
GO:0051387	negative regulation of neurotrophin TRK receptor signaling pathway	0.256423	1	1	0.275368	2
GO:0051563	smooth endoplasmic reticulum calcium ion homeostasis	0.256423	1	1	0.275368	2
GO:0051684	maintenance of Golgi location	0.256423	1	1	0.275368	2
GO:0051958	methotrexate transport	0.256423	1	1	0.275368	2
GO:0055099	response to high density lipoprotein particle	0.256423	1	1	0.275368	2
GO:0060003	copper ion export	0.256423	1	1	0.275368	2
GO:0060178	regulation of exocyst localization	0.256423	1	1	0.275368	2
GO:0060214	endocardium formation	0.256423	1	1	0.275368	2
GO:0060267	positive regulation of respiratory burst	0.256423	1	1	0.275368	2
GO:0060298	positive regulation of sarcomere organization	0.256423	1	1	0.275368	2
GO:0060370	susceptibility to T cell mediated cytotoxicity	0.256423	1	1	0.275368	2
GO:0060435	bronchiole development	0.256423	1	1	0.275368	2
GO:0060535	trachea cartilage morphogenesis	0.256423	1	1	0.275368	2
GO:0060715	syncytiotrophoblast cell differentiation involved in labyrinthine layer development	0.256423	1	1	0.275368	2
GO:0060764	cell-cell signaling involved in mammary gland development	0.256423	1	1	0.275368	2
GO:0060849	regulation of transcription involved in lymphatic endothelial cell fate commitment	0.256423	1	1	0.275368	2
GO:0070084	protein initiator methionine removal	0.256423	1	1	0.275368	2
GO:0070125	mitochondrial translational elongation	0.256423	1	1	0.275368	2
GO:0070375	ERK5 cascade	0.256423	1	1	0.275368	2
GO:0070526	threonylcarbamoyladenosine biosynthetic process	0.256423	1	1	0.275368	2
GO:0070560	protein secretion by platelet	0.256423	1	1	0.275368	2
GO:0070845	polyubiquitinated misfolded protein transport	0.256423	1	1	0.275368	2
GO:0070995	NADPH oxidation	0.256423	1	1	0.275368	2
GO:0071593	lymphocyte aggregation	0.256423	1	1	0.275368	2
GO:0071638	negative regulation of monocyte chemotactic protein-1 production	0.256423	1	1	0.275368	2
GO:0071698	olfactory placode development	0.256423	1	1	0.275368	2
GO:0071907	determination of digestive tract left/right asymmetry	0.256423	1	1	0.275368	2
GO:0071954	chemokine (C-C motif) ligand 11 production	0.256423	1	1	0.275368	2
GO:0071955	recycling endosome to Golgi transport	0.256423	1	1	0.275368	2
GO:0072019	proximal convoluted tubule development	0.256423	1	1	0.275368	2
GO:0072136	metanephric mesenchymal cell proliferation involved in metanephros development	0.256423	1	1	0.275368	2
GO:0072186	metanephric cap morphogenesis	0.256423	1	1	0.275368	2
GO:0072334	UDP-galactose transmembrane transport	0.256423	1	1	0.275368	2
GO:0072369	regulation of lipid transport by positive regulation of transcription from RNA polymerase II promoter	0.256423	1	1	0.275368	2
GO:0072540	T-helper 17 cell lineage commitment	0.256423	1	1	0.275368	2
GO:0072554	blood vessel lumenization	0.256423	1	1	0.275368	2
GO:0072709	cellular response to sorbitol	0.256423	1	1	0.275368	2
GO:0086036	regulation of cardiac muscle cell membrane potential	0.256423	1	1	0.275368	2
GO:0090035	positive regulation of chaperone-mediated protein complex assembly	0.256423	1	1	0.275368	2
GO:0090188	negative regulation of pancreatic juice secretion	0.256423	1	1	0.275368	2
GO:0090191	negative regulation of branching involved in ureteric bud morphogenesis	0.256423	1	1	0.275368	2
GO:0090238	positive regulation of arachidonic acid secretion	0.256423	1	1	0.275368	2
GO:0090272	negative regulation of fibroblast growth factor production	0.256423	1	1	0.275368	2
GO:0090285	negative regulation of protein glycosylation in Golgi	0.256423	1	1	0.275368	2
GO:0090292	nuclear matrix anchoring at nuclear membrane	0.256423	1	1	0.275368	2
GO:0090402	oncogene-induced cell senescence	0.256423	1	1	0.275368	2
GO:0097053	L-kynurenine catabolic process	0.256423	1	1	0.275368	2
GO:0097101	blood vessel endothelial cell fate specification	0.256423	1	1	0.275368	2
GO:0097359	UDP-glucosylation	0.256423	1	1	0.275368	2
GO:0098506	polynucleotide 3' dephosphorylation	0.256423	1	1	0.275368	2
GO:1900042	positive regulation of interleukin-2 secretion	0.256423	1	1	0.275368	2
GO:1900086	positive regulation of peptidyl-tyrosine autophosphorylation	0.256423	1	1	0.275368	2
GO:1900127	positive regulation of hyaluronan biosynthetic process	0.256423	1	1	0.275368	2
GO:1900245	positive regulation of MDA-5 signaling pathway	0.256423	1	1	0.275368	2
GO:1900625	positive regulation of monocyte aggregation	0.256423	1	1	0.275368	2
GO:1901253	negative regulation of intracellular transport of viral material	0.256423	1	1	0.275368	2
GO:1901727	positive regulation of histone deacetylase activity	0.256423	1	1	0.275368	2
GO:1901837	negative regulation of transcription of nuclear large rRNA transcript from RNA polymerase I promoter	0.256423	1	1	0.275368	2
GO:1902044	regulation of Fas signaling pathway	0.256423	1	1	0.275368	2
GO:1902237	positive regulation of endoplasmic reticulum stress-induced intrinsic apoptotic signaling pathway	0.256423	1	1	0.275368	2
GO:1902336	positive regulation of retinal ganglion cell axon guidance	0.256423	1	1	0.275368	2
GO:1902590	multi-organism organelle organization	0.256423	1	1	0.275368	2
GO:1902902	negative regulation of autophagic vacuole assembly	0.256423	1	1	0.275368	2
GO:1902966	positive regulation of protein localization to early endosome	0.256423	1	1	0.275368	2
GO:1903204	negative regulation of oxidative stress-induced neuron death	0.256423	1	1	0.275368	2
GO:1903206	negative regulation of hydrogen peroxide-induced cell death	0.256423	1	1	0.275368	2
GO:1903214	regulation of protein targeting to mitochondrion	0.256423	1	1	0.275368	2
GO:1903237	negative regulation of leukocyte tethering or rolling	0.256423	1	1	0.275368	2
GO:1903352	L-ornithine transmembrane transport	0.256423	1	1	0.275368	2
GO:1903378	positive regulation of oxidative stress-induced neuron intrinsic apoptotic signaling pathway	0.256423	1	1	0.275368	2
GO:1990000	amyloid fibril formation	0.256423	1	1	0.275368	2
GO:2000098	negative regulation of smooth muscle cell-matrix adhesion	0.256423	1	1	0.275368	2
GO:2000124	regulation of endocannabinoid signaling pathway	0.256423	1	1	0.275368	2
GO:2000303	regulation of ceramide biosynthetic process	0.256423	1	1	0.275368	2
GO:2000348	regulation of CD40 signaling pathway	0.256423	1	1	0.275368	2
GO:2000370	positive regulation of clathrin-mediated endocytosis	0.256423	1	1	0.275368	2
GO:2000393	negative regulation of lamellipodium morphogenesis	0.256423	1	1	0.275368	2
GO:2000452	regulation of CD8-positive, alpha-beta cytotoxic T cell extravasation	0.256423	1	1	0.275368	2
GO:2000568	positive regulation of memory T cell activation	0.256423	1	1	0.275368	2
GO:2000697	negative regulation of epithelial cell differentiation involved in kidney development	0.256423	1	1	0.275368	2
GO:2000791	negative regulation of mesenchymal cell proliferation involved in lung development	0.256423	1	1	0.275368	2
GO:2000820	negative regulation of transcription from RNA polymerase II promoter involved in smooth muscle cell differentiation	0.256423	1	1	0.275368	2
GO:2000974	negative regulation of pro-B cell differentiation	0.256423	1	1	0.275368	2
GO:2000980	regulation of inner ear receptor cell differentiation	0.256423	1	1	0.275368	2
GO:2001162	positive regulation of histone H3-K79 methylation	0.256423	1	1	0.275368	2
GO:2001225	regulation of chloride transport	0.256423	1	1	0.275368	2
GO:2001295	malonyl-CoA biosynthetic process	0.256423	1	1	0.275368	2
GO:0019043	establishment of viral latency	0.256441	1	1	0.275389	2
GO:0021681	cerebellar granular layer development	0.256441	1	1	0.275389	2
GO:2000272	negative regulation of receptor activity	0.256441	1	1	0.275389	2
GO:1901799	negative regulation of proteasomal protein catabolic process	0.256459	1	1	0.27541	2
GO:0046006	regulation of activated T cell proliferation	0.256532	1	1	0.275495	2
GO:0035794	positive regulation of mitochondrial membrane permeability	0.256715	1	1	0.275706	2
GO:1902806	regulation of cell cycle G1/S phase transition	0.256837	1	1	0.275848	2
GO:0044782	cilium organization	0.256843	1	1	0.275855	2
GO:0038127	ERBB signaling pathway	0.257004	1	1	0.276042	2
GO:0050953	sensory perception of light stimulus	0.257021	1	1	0.276062	2
GO:0045619	regulation of lymphocyte differentiation	0.257272	1	1	0.276352	2
GO:0048002	antigen processing and presentation of peptide antigen	0.257442	1	1	0.276549	2
GO:0046039	GTP metabolic process	0.257567	1	1	0.276694	2
GO:0000723	telomere maintenance	0.259035	1	4	2.60979	19
GO:0043001	Golgi to plasma membrane protein transport	0.260064	1	4	2.61425	19
GO:0009612	response to mechanical stimulus	0.260426	1	11	8.81012	64
GO:0060334	regulation of interferon-gamma-mediated signaling pathway	0.260468	1	4	2.616	19
GO:0031032	actomyosin structure organization	0.260608	1	3	1.78593	13
GO:0031018	endocrine pancreas development	0.260823	1	4	2.61754	19
GO:0005980	glycogen catabolic process	0.26129	1	3	1.78833	13
GO:0055007	cardiac muscle cell differentiation	0.26139	1	3	1.78868	13
GO:0001522	pseudouridine synthesis	0.261408	1	3	1.78875	13
GO:0034105	positive regulation of tissue remodeling	0.261564	1	3	1.7893	13
GO:0002686	negative regulation of leukocyte migration	0.261734	1	3	1.78989	13
GO:0021522	spinal cord motor neuron differentiation	0.261734	1	3	1.78989	13
GO:0032735	positive regulation of interleukin-12 production	0.261734	1	3	1.78989	13
GO:0060271	cilium morphogenesis	0.262005	1	4	2.62265	19
GO:0061337	cardiac conduction	0.262034	1	3	1.79095	13
GO:0000060	protein import into nucleus, translocation	0.262086	1	3	1.79113	13
GO:0009126	purine nucleoside monophosphate metabolic process	0.262246	1	15	12.4941	91
GO:0031110	regulation of microtubule polymerization or depolymerization	0.262897	1	7	5.232	38
GO:0044786	cell cycle DNA replication	0.262897	1	7	5.232	38
GO:0009128	purine nucleoside monophosphate catabolic process	0.269412	1	37	33.3196	242
GO:0009158	ribonucleoside monophosphate catabolic process	0.269412	1	37	33.3196	242
GO:0050790	regulation of catalytic activity	0.26952	1	9	7.06728	51
GO:0010821	regulation of mitochondrion organization	0.272685	1	6	4.40518	32
GO:0051592	response to calcium ion	0.272971	1	6	4.40677	32
GO:0006302	double-strand break repair	0.273514	1	6	4.40981	32
GO:0016485	protein processing	0.27368	1	14	11.6774	85
GO:0065003	macromolecular complex assembly	0.277092	1	18	15.4335	113
GO:0009108	coenzyme biosynthetic process	0.280523	1	5	3.56758	26
GO:0043410	positive regulation of MAPK cascade	0.28181	1	5	3.57395	26
GO:0048013	ephrin receptor signaling pathway	0.282532	1	5	3.57749	26
GO:0070059	intrinsic apoptotic signaling pathway in response to endoplasmic reticulum stress	0.282606	1	5	3.57786	26
GO:0006073	cellular glucan metabolic process	0.282717	1	9	7.15957	52
GO:0060416	response to growth hormone	0.282997	1	5	3.57979	26
GO:1902930	regulation of alcohol biosynthetic process	0.282997	1	5	3.57979	26
GO:0002790	peptide secretion	0.283545	1	5	3.5825	26
GO:0008033	tRNA processing	0.283725	1	7	5.3586	39
GO:0046328	regulation of JNK cascade	0.287727	1	7	5.38291	39
GO:0051188	cofactor biosynthetic process	0.290121	1	4	2.74134	20
GO:2000027	regulation of organ morphogenesis	0.290915	1	10	8.13271	59
GO:0046486	glycerolipid metabolic process	0.291086	1	4	2.74543	20
GO:0043524	negative regulation of neuron apoptotic process	0.291693	1	14	11.8408	86
GO:0016042	lipid catabolic process	0.292504	1	21	18.4226	134
GO:1903018	regulation of glycoprotein metabolic process	0.29304	1	4	2.75368	20
GO:0050900	leukocyte migration	0.293196	1	11	9.07048	66
GO:0019369	arachidonic acid metabolic process	0.293272	1	4	2.75466	20
GO:0080135	regulation of cellular response to stress	0.293524	1	23	20.3276	148
GO:0035303	regulation of dephosphorylation	0.293657	1	11	9.07407	66
GO:0021782	glial cell development	0.294092	1	4	2.75813	20
GO:0006200	ATP catabolic process	0.295984	1	36	32.7688	238
GO:0007077	mitotic nuclear envelope disassembly	0.297981	1	6	4.54358	33
GO:0032922	circadian regulation of gene expression	0.297981	1	6	4.54358	33
GO:0048863	stem cell differentiation	0.30115	1	3	1.9258	14
GO:0001731	formation of translation preinitiation complex	0.301308	1	3	1.92634	14
GO:0003016	respiratory system process	0.301308	1	3	1.92634	14
GO:0045214	sarcomere organization	0.301365	1	3	1.92654	14
GO:0046394	carboxylic acid biosynthetic process	0.301396	1	20	17.574	129
GO:0051149	positive regulation of muscle cell differentiation	0.301506	1	3	1.92703	14
GO:0001822	kidney development	0.301622	1	9	7.29106	53
GO:0002026	regulation of the force of heart contraction	0.301666	1	3	1.92758	14
GO:0002931	response to ischemia	0.301666	1	3	1.92758	14
GO:0032801	receptor catabolic process	0.301666	1	3	1.92758	14
GO:0035307	positive regulation of protein dephosphorylation	0.301666	1	3	1.92758	14
GO:0036152	phosphatidylethanolamine acyl-chain remodeling	0.301666	1	3	1.92758	14
GO:0051354	negative regulation of oxidoreductase activity	0.301666	1	3	1.92758	14
GO:0060397	JAK-STAT cascade involved in growth hormone signaling pathway	0.301666	1	3	1.92758	14
GO:0048384	retinoic acid receptor signaling pathway	0.301823	1	3	1.92812	14
GO:0034453	microtubule anchoring	0.301922	1	3	1.92846	14
GO:0006665	sphingolipid metabolic process	0.302046	1	2	1.09717	8
GO:0016571	histone methylation	0.302399	1	2	1.09806	8
GO:0003071	renal system process involved in regulation of systemic arterial blood pressure	0.303328	1	2	1.1004	8
GO:0032649	regulation of interferon-gamma production	0.303458	1	2	1.10073	8
GO:0006983	ER overload response	0.303474	1	2	1.10077	8
GO:1901031	regulation of response to reactive oxygen species	0.303474	1	2	1.10077	8
GO:0060576	intestinal epithelial cell development	0.303563	1	2	1.10099	8
GO:0032434	regulation of proteasomal ubiquitin-dependent protein catabolic process	0.303626	1	2	1.10115	8
GO:1902882	regulation of response to oxidative stress	0.303628	1	2	1.10116	8
GO:0002227	innate immune response in mucosa	0.303753	1	2	1.10147	8
GO:0006105	succinate metabolic process	0.303753	1	2	1.10147	8
GO:0006491	N-glycan processing	0.303753	1	2	1.10147	8
GO:0006586	indolalkylamine metabolic process	0.303753	1	2	1.10147	8
GO:0006744	ubiquinone biosynthetic process	0.303753	1	2	1.10147	8
GO:0006782	protoporphyrinogen IX biosynthetic process	0.303753	1	2	1.10147	8
GO:0008635	activation of cysteine-type endopeptidase activity involved in apoptotic process by cytochrome c	0.303753	1	2	1.10147	8
GO:0016446	somatic hypermutation of immunoglobulin genes	0.303753	1	2	1.10147	8
GO:0030214	hyaluronan catabolic process	0.303753	1	2	1.10147	8
GO:0031987	locomotion involved in locomotory behavior	0.303753	1	2	1.10147	8
GO:0032026	response to magnesium ion	0.303753	1	2	1.10147	8
GO:0033327	Leydig cell differentiation	0.303753	1	2	1.10147	8
GO:0033523	histone H2B ubiquitination	0.303753	1	2	1.10147	8
GO:0034063	stress granule assembly	0.303753	1	2	1.10147	8
GO:0034104	negative regulation of tissue remodeling	0.303753	1	2	1.10147	8
GO:0035025	positive regulation of Rho protein signal transduction	0.303753	1	2	1.10147	8
GO:0035246	peptidyl-arginine N-methylation	0.303753	1	2	1.10147	8
GO:0042069	regulation of catecholamine metabolic process	0.303753	1	2	1.10147	8
GO:0043129	surfactant homeostasis	0.303753	1	2	1.10147	8
GO:0043518	negative regulation of DNA damage response, signal transduction by p53 class mediator	0.303753	1	2	1.10147	8
GO:0046641	positive regulation of alpha-beta T cell proliferation	0.303753	1	2	1.10147	8
GO:0046643	regulation of gamma-delta T cell activation	0.303753	1	2	1.10147	8
GO:0046655	folic acid metabolic process	0.303753	1	2	1.10147	8
GO:0051409	response to nitrosative stress	0.303753	1	2	1.10147	8
GO:0051895	negative regulation of focal adhesion assembly	0.303753	1	2	1.10147	8
GO:0060749	mammary gland alveolus development	0.303753	1	2	1.10147	8
GO:0061436	establishment of skin barrier	0.303753	1	2	1.10147	8
GO:0071243	cellular response to arsenic-containing substance	0.303753	1	2	1.10147	8
GO:0072070	loop of Henle development	0.303753	1	2	1.10147	8
GO:1900409	positive regulation of cellular response to oxidative stress	0.303753	1	2	1.10147	8
GO:1900745	positive regulation of p38MAPK cascade	0.303753	1	2	1.10147	8
GO:0010596	negative regulation of endothelial cell migration	0.303876	1	2	1.10178	8
GO:0060322	head development	0.303987	1	2	1.10206	8
GO:0017145	stem cell division	0.30401	1	2	1.10212	8
GO:0070372	regulation of ERK1 and ERK2 cascade	0.304356	1	2	1.10299	8
GO:0002688	regulation of leukocyte chemotaxis	0.304491	1	2	1.10334	8
GO:1902105	regulation of leukocyte differentiation	0.305702	1	9	7.31939	53
GO:0019722	calcium-mediated signaling	0.306691	1	7	5.49574	40
GO:0051345	positive regulation of hydrolase activity	0.30768	1	11	9.18384	66
GO:0006139	nucleobase-containing compound metabolic process	0.308542	1	82	77.6706	563
GO:0048008	platelet-derived growth factor receptor signaling pathway	0.311276	1	5	3.71661	27
GO:0007040	lysosome organization	0.311454	1	5	3.71747	27
GO:0014823	response to activity	0.311454	1	5	3.71747	27
GO:0000086	G2/M transition of mitotic cell cycle	0.312887	1	17	14.8561	108
GO:0050795	regulation of behavior	0.314081	1	5	3.73017	27
GO:0007093	mitotic cell cycle checkpoint	0.316255	1	12	10.1827	74
GO:0006811	ion transport	0.316298	1	22	19.6403	142
GO:0044707	single-multicellular organism process	0.318703	1	3	1.98618	14
GO:0002520	immune system development	0.318844	1	63	59.2941	431
GO:0032480	negative regulation of type I interferon production	0.323563	1	6	4.68126	34
GO:0009653	anatomical structure morphogenesis	0.324336	1	8	6.52206	46
GO:0046165	alcohol biosynthetic process	0.324472	1	6	4.68616	34
GO:0034446	substrate adhesion-dependent cell spreading	0.324696	1	4	2.88556	21
GO:0009409	response to cold	0.325644	1	4	2.88951	21
GO:0032312	regulation of ARF GTPase activity	0.326089	1	4	2.89137	21
GO:0070979	protein K11-linked ubiquitination	0.326089	1	4	2.89137	21
GO:0043392	negative regulation of DNA binding	0.326426	1	4	2.89277	21
GO:0016064	immunoglobulin mediated immune response	0.327083	1	4	2.89551	21
GO:0090130	tissue migration	0.32975	1	18	15.9714	116
GO:0042787	protein ubiquitination involved in ubiquitin-dependent protein catabolic process	0.330488	1	7	5.63577	41
GO:0042127	regulation of cell proliferation	0.330735	1	11	9.35947	68
GO:0060341	regulation of cellular localization	0.330884	1	38	35.2152	256
GO:0006006	glucose metabolic process	0.331055	1	10	8.42531	61
GO:1903319	positive regulation of protein maturation	0.331167	1	11	9.36252	68
GO:0080134	regulation of response to stress	0.33151	1	9	7.49483	55
GO:0031334	positive regulation of protein complex assembly	0.332256	1	12	10.3107	75
GO:0044272	sulfur compound biosynthetic process	0.335169	1	8	6.58901	48
GO:0006066	alcohol metabolic process	0.335464	1	13	11.28	82
GO:0016070	RNA metabolic process	0.337301	1	3	2.04972	15
GO:0045454	cell redox homeostasis	0.338298	1	8	6.60884	48
GO:0007050	cell cycle arrest	0.338848	1	14	12.2553	89
GO:0007049	cell cycle	0.338906	1	32	29.5256	214
GO:0034341	response to interferon-gamma	0.338913	1	3	2.05522	15
GO:0040029	regulation of gene expression, epigenetic	0.339496	1	3	2.05721	15
GO:0051254	positive regulation of RNA metabolic process	0.339828	1	6	4.76779	35
GO:0002275	myeloid cell activation involved in immune response	0.34016	1	5	3.85466	28
GO:0007249	I-kappaB kinase/NF-kappaB signaling	0.340224	1	3	2.05971	15
GO:0014065	phosphatidylinositol 3-kinase signaling	0.340909	1	3	2.06206	15
GO:0007584	response to nutrient	0.341085	1	8	6.62648	48
GO:0016339	calcium-dependent cell-cell adhesion	0.341458	1	3	2.06394	15
GO:0048873	homeostasis of number of cells within a tissue	0.341458	1	3	2.06394	15
GO:0008631	intrinsic apoptotic signaling pathway in response to oxidative stress	0.34161	1	3	2.06446	15
GO:0010883	regulation of lipid storage	0.341626	1	3	2.06452	15
GO:0060338	regulation of type I interferon-mediated signaling pathway	0.341766	1	3	2.06499	15
GO:0006337	nucleosome disassembly	0.341844	1	3	2.06526	15
GO:0030901	midbrain development	0.341844	1	3	2.06526	15
GO:0043583	ear development	0.343876	1	3	2.07223	15
GO:0046660	female sex differentiation	0.349415	1	11	9.5002	69
GO:0000245	spliceosomal complex assembly	0.34943	1	6	4.81894	35
GO:0030397	membrane disassembly	0.34943	1	6	4.81894	35
GO:0009790	embryo development	0.35162	1	5	3.90932	28
GO:0042326	negative regulation of phosphorylation	0.352307	1	6	4.83425	35
GO:0015850	organic hydroxy compound transport	0.354268	1	7	5.77419	42
GO:0010506	regulation of autophagy	0.356156	1	2	1.2356	9
GO:0045089	positive regulation of innate immune response	0.356251	1	2	1.23584	9
GO:0032886	regulation of microtubule-based process	0.356562	1	2	1.23664	9
GO:0045892	negative regulation of transcription, DNA-templated	0.356566	1	29	26.8505	195
GO:0044764	multi-organism cellular process	0.35659	1	1	0.410051	3
GO:0016265	death	0.356651	1	1	0.410128	3
GO:0044058	regulation of digestive system process	0.357073	1	2	1.23795	9
GO:0045947	negative regulation of translational initiation	0.357123	1	2	1.23808	9
GO:0032365	intracellular lipid transport	0.357222	1	2	1.23833	9
GO:0002070	epithelial cell maturation	0.357235	1	2	1.23836	9
GO:0043457	regulation of cellular respiration	0.357235	1	2	1.23836	9
GO:0006511	ubiquitin-dependent protein catabolic process	0.357359	1	12	10.5088	77
GO:0045069	regulation of viral genome replication	0.35746	1	1	0.411221	3
GO:0006220	pyrimidine nucleotide metabolic process	0.357479	1	1	0.411246	3
GO:0001711	endodermal cell fate commitment	0.357545	1	2	1.23916	9
GO:0002052	positive regulation of neuroblast proliferation	0.357545	1	2	1.23916	9
GO:0003091	renal water homeostasis	0.357545	1	2	1.23916	9
GO:0003203	endocardial cushion morphogenesis	0.357545	1	2	1.23916	9
GO:0006388	tRNA splicing, via endonucleolytic cleavage and ligation	0.357545	1	2	1.23916	9
GO:0007016	cytoskeletal anchoring at plasma membrane	0.357545	1	2	1.23916	9
GO:0010002	cardioblast differentiation	0.357545	1	2	1.23916	9
GO:0015074	DNA integration	0.357545	1	2	1.23916	9
GO:0018195	peptidyl-arginine modification	0.357545	1	2	1.23916	9
GO:0021670	lateral ventricle development	0.357545	1	2	1.23916	9
GO:0030490	maturation of SSU-rRNA	0.357545	1	2	1.23916	9
GO:0030889	negative regulation of B cell proliferation	0.357545	1	2	1.23916	9
GO:0031268	pseudopodium organization	0.357545	1	2	1.23916	9
GO:0033006	regulation of mast cell activation involved in immune response	0.357545	1	2	1.23916	9
GO:0034375	high-density lipoprotein particle remodeling	0.357545	1	2	1.23916	9
GO:0035493	SNARE complex assembly	0.357545	1	2	1.23916	9
GO:0042178	xenobiotic catabolic process	0.357545	1	2	1.23916	9
GO:0042634	regulation of hair cycle	0.357545	1	2	1.23916	9
GO:0043011	myeloid dendritic cell differentiation	0.357545	1	2	1.23916	9
GO:0043046	DNA methylation involved in gamete generation	0.357545	1	2	1.23916	9
GO:0043252	sodium-independent organic anion transport	0.357545	1	2	1.23916	9
GO:0045351	type I interferon biosynthetic process	0.357545	1	2	1.23916	9
GO:0048535	lymph node development	0.357545	1	2	1.23916	9
GO:0071236	cellular response to antibiotic	0.357545	1	2	1.23916	9
GO:2000060	positive regulation of protein ubiquitination involved in ubiquitin-dependent protein catabolic process	0.357545	1	2	1.23916	9
GO:2001241	positive regulation of extrinsic apoptotic signaling pathway in absence of ligand	0.357545	1	2	1.23916	9
GO:0043666	regulation of phosphoprotein phosphatase activity	0.357681	1	2	1.2395	9
GO:0043604	amide biosynthetic process	0.357748	1	1	0.411608	3
GO:0006336	DNA replication-independent nucleosome assembly	0.357867	1	2	1.23998	9
GO:2001236	regulation of extrinsic apoptotic signaling pathway	0.357902	1	1	0.411813	3
GO:0001562	response to protozoan	0.357964	1	1	0.411897	3
GO:2001239	regulation of extrinsic apoptotic signaling pathway in absence of ligand	0.358053	1	2	1.24046	9
GO:0032233	positive regulation of actin filament bundle assembly	0.358198	1	1	0.412211	3
GO:0010001	glial cell differentiation	0.358263	1	2	1.24099	9
GO:0002347	response to tumor cell	0.358264	1	1	0.4123	3
GO:0050773	regulation of dendrite development	0.358339	1	2	1.24119	9
GO:0002429	immune response-activating cell surface receptor signaling pathway	0.358394	1	8	6.73491	49
GO:0090003	regulation of establishment of protein localization to plasma membrane	0.358395	1	1	0.412477	3
GO:0051208	sequestering of calcium ion	0.358412	1	1	0.4125	3
GO:0035434	copper ion transmembrane transport	0.358461	1	1	0.412565	3
GO:0015986	ATP synthesis coupled proton transport	0.358515	1	1	0.412638	3
GO:0050881	musculoskeletal movement	0.358538	1	1	0.412669	3
GO:0050848	regulation of calcium-mediated signaling	0.358547	1	1	0.412681	3
GO:0002685	regulation of leukocyte migration	0.358582	1	1	0.412728	3
GO:0032504	multicellular organism reproduction	0.358619	1	1	0.412776	3
GO:0001547	antral ovarian follicle growth	0.358626	1	1	0.412788	3
GO:0008295	spermidine biosynthetic process	0.358626	1	1	0.412788	3
GO:0009912	auditory receptor cell fate commitment	0.358626	1	1	0.412788	3
GO:0018158	protein oxidation	0.358626	1	1	0.412788	3
GO:0021891	olfactory bulb interneuron development	0.358626	1	1	0.412788	3
GO:0046689	response to mercury ion	0.358626	1	1	0.412788	3
GO:0060842	arterial endothelial cell differentiation	0.358626	1	1	0.412788	3
GO:0051351	positive regulation of ligase activity	0.358637	1	1	0.412801	3
GO:0042133	neurotransmitter metabolic process	0.358641	1	1	0.412807	3
GO:0006821	chloride transport	0.358647	1	1	0.412816	3
GO:0001542	ovulation from ovarian follicle	0.358658	1	1	0.41283	3
GO:0034982	mitochondrial protein processing	0.358658	1	1	0.41283	3
GO:0039530	MDA-5 signaling pathway	0.358658	1	1	0.41283	3
GO:0072201	negative regulation of mesenchymal cell proliferation	0.358658	1	1	0.41283	3
GO:1903376	regulation of oxidative stress-induced neuron intrinsic apoptotic signaling pathway	0.358658	1	1	0.41283	3
GO:0009067	aspartate family amino acid biosynthetic process	0.358681	1	1	0.412861	3
GO:0006167	AMP biosynthetic process	0.358689	1	1	0.412872	3
GO:0010988	regulation of low-density lipoprotein particle clearance	0.358689	1	1	0.412872	3
GO:0032375	negative regulation of cholesterol transport	0.358689	1	1	0.412872	3
GO:0060253	negative regulation of glial cell proliferation	0.358689	1	1	0.412872	3
GO:0072574	hepatocyte proliferation	0.358689	1	1	0.412872	3
GO:0039528	cytoplasmic pattern recognition receptor signaling pathway in response to virus	0.358712	1	1	0.412903	3
GO:0097066	response to thyroid hormone	0.358712	1	1	0.412903	3
GO:0060390	regulation of SMAD protein import into nucleus	0.358721	1	1	0.412914	3
GO:1902850	microtubule cytoskeleton organization involved in mitosis	0.358775	1	1	0.412988	3
GO:0032354	response to follicle-stimulating hormone	0.358815	1	1	0.413041	3
GO:0090022	regulation of neutrophil chemotaxis	0.358815	1	1	0.413041	3
GO:0000720	pyrimidine dimer repair by nucleotide-excision repair	0.358823	1	1	0.413052	3
GO:0001826	inner cell mass cell differentiation	0.358823	1	1	0.413052	3
GO:0001880	Mullerian duct regression	0.358823	1	1	0.413052	3
GO:0001907	killing by symbiont of host cells	0.358823	1	1	0.413052	3
GO:0002019	regulation of renal output by angiotensin	0.358823	1	1	0.413052	3
GO:0002192	IRES-dependent translational initiation	0.358823	1	1	0.413052	3
GO:0002317	plasma cell differentiation	0.358823	1	1	0.413052	3
GO:0002606	positive regulation of dendritic cell antigen processing and presentation	0.358823	1	1	0.413052	3
GO:0002765	immune response-inhibiting signal transduction	0.358823	1	1	0.413052	3
GO:0002830	positive regulation of type 2 immune response	0.358823	1	1	0.413052	3
GO:0003199	endocardial cushion to mesenchymal transition involved in heart valve formation	0.358823	1	1	0.413052	3
GO:0003263	cardioblast proliferation	0.358823	1	1	0.413052	3
GO:0003298	physiological muscle hypertrophy	0.358823	1	1	0.413052	3
GO:0003331	positive regulation of extracellular matrix constituent secretion	0.358823	1	1	0.413052	3
GO:0006015	5-phosphoribose 1-diphosphate biosynthetic process	0.358823	1	1	0.413052	3
GO:0006207	'de novo' pyrimidine nucleobase biosynthetic process	0.358823	1	1	0.413052	3
GO:0006391	transcription initiation from mitochondrial promoter	0.358823	1	1	0.413052	3
GO:0006432	phenylalanyl-tRNA aminoacylation	0.358823	1	1	0.413052	3
GO:0006528	asparagine metabolic process	0.358823	1	1	0.413052	3
GO:0006537	glutamate biosynthetic process	0.358823	1	1	0.413052	3
GO:0006543	glutamine catabolic process	0.358823	1	1	0.413052	3
GO:0006556	S-adenosylmethionine biosynthetic process	0.358823	1	1	0.413052	3
GO:0006572	tyrosine catabolic process	0.358823	1	1	0.413052	3
GO:0006642	triglyceride mobilization	0.358823	1	1	0.413052	3
GO:0006651	diacylglycerol biosynthetic process	0.358823	1	1	0.413052	3
GO:0006930	substrate-dependent cell migration, cell extension	0.358823	1	1	0.413052	3
GO:0007181	transforming growth factor beta receptor complex assembly	0.358823	1	1	0.413052	3
GO:0007182	common-partner SMAD protein phosphorylation	0.358823	1	1	0.413052	3
GO:0007210	serotonin receptor signaling pathway	0.358823	1	1	0.413052	3
GO:0007506	gonadal mesoderm development	0.358823	1	1	0.413052	3
GO:0007529	establishment of synaptic specificity at neuromuscular junction	0.358823	1	1	0.413052	3
GO:0008078	mesodermal cell migration	0.358823	1	1	0.413052	3
GO:0008612	peptidyl-lysine modification to peptidyl-hypusine	0.358823	1	1	0.413052	3
GO:0009211	pyrimidine deoxyribonucleoside triphosphate metabolic process	0.358823	1	1	0.413052	3
GO:0009597	detection of virus	0.358823	1	1	0.413052	3
GO:0009629	response to gravity	0.358823	1	1	0.413052	3
GO:0010501	RNA secondary structure unwinding	0.358823	1	1	0.413052	3
GO:0010535	positive regulation of activation of JAK2 kinase activity	0.358823	1	1	0.413052	3
GO:0010587	miRNA catabolic process	0.358823	1	1	0.413052	3
GO:0010626	negative regulation of Schwann cell proliferation	0.358823	1	1	0.413052	3
GO:0010710	regulation of collagen catabolic process	0.358823	1	1	0.413052	3
GO:0010727	negative regulation of hydrogen peroxide metabolic process	0.358823	1	1	0.413052	3
GO:0010735	positive regulation of transcription via serum response element binding	0.358823	1	1	0.413052	3
GO:0010739	positive regulation of protein kinase A signaling	0.358823	1	1	0.413052	3
GO:0010766	negative regulation of sodium ion transport	0.358823	1	1	0.413052	3
GO:0010956	negative regulation of calcidiol 1-monooxygenase activity	0.358823	1	1	0.413052	3
GO:0010989	negative regulation of low-density lipoprotein particle clearance	0.358823	1	1	0.413052	3
GO:0014827	intestine smooth muscle contraction	0.358823	1	1	0.413052	3
GO:0015793	glycerol transport	0.358823	1	1	0.413052	3
GO:0015803	branched-chain amino acid transport	0.358823	1	1	0.413052	3
GO:0015867	ATP transport	0.358823	1	1	0.413052	3
GO:0015884	folic acid transport	0.358823	1	1	0.413052	3
GO:0015889	cobalamin transport	0.358823	1	1	0.413052	3
GO:0015911	plasma membrane long-chain fatty acid transport	0.358823	1	1	0.413052	3
GO:0016080	synaptic vesicle targeting	0.358823	1	1	0.413052	3
GO:0018230	peptidyl-L-cysteine S-palmitoylation	0.358823	1	1	0.413052	3
GO:0019240	citrulline biosynthetic process	0.358823	1	1	0.413052	3
GO:0019262	N-acetylneuraminate catabolic process	0.358823	1	1	0.413052	3
GO:0019614	catechol-containing compound catabolic process	0.358823	1	1	0.413052	3
GO:0021564	vagus nerve development	0.358823	1	1	0.413052	3
GO:0021631	optic nerve morphogenesis	0.358823	1	1	0.413052	3
GO:0021678	third ventricle development	0.358823	1	1	0.413052	3
GO:0021861	forebrain radial glial cell differentiation	0.358823	1	1	0.413052	3
GO:0021943	formation of radial glial scaffolds	0.358823	1	1	0.413052	3
GO:0030150	protein import into mitochondrial matrix	0.358823	1	1	0.413052	3
GO:0030185	nitric oxide transport	0.358823	1	1	0.413052	3
GO:0030423	targeting of mRNA for destruction involved in RNA interference	0.358823	1	1	0.413052	3
GO:0030953	astral microtubule organization	0.358823	1	1	0.413052	3
GO:0030997	regulation of centriole-centriole cohesion	0.358823	1	1	0.413052	3
GO:0031427	response to methotrexate	0.358823	1	1	0.413052	3
GO:0031565	cytokinesis checkpoint	0.358823	1	1	0.413052	3
GO:0031630	regulation of synaptic vesicle fusion to presynaptic membrane	0.358823	1	1	0.413052	3
GO:0032226	positive regulation of synaptic transmission, dopaminergic	0.358823	1	1	0.413052	3
GO:0032262	pyrimidine nucleotide salvage	0.358823	1	1	0.413052	3
GO:0032286	central nervous system myelin maintenance	0.358823	1	1	0.413052	3
GO:0032447	protein urmylation	0.358823	1	1	0.413052	3
GO:0032455	nerve growth factor processing	0.358823	1	1	0.413052	3
GO:0032534	regulation of microvillus assembly	0.358823	1	1	0.413052	3
GO:0032645	regulation of granulocyte macrophage colony-stimulating factor production	0.358823	1	1	0.413052	3
GO:0032700	negative regulation of interleukin-17 production	0.358823	1	1	0.413052	3
GO:0032736	positive regulation of interleukin-13 production	0.358823	1	1	0.413052	3
GO:0032864	activation of Cdc42 GTPase activity	0.358823	1	1	0.413052	3
GO:0033326	cerebrospinal fluid secretion	0.358823	1	1	0.413052	3
GO:0033603	positive regulation of dopamine secretion	0.358823	1	1	0.413052	3
GO:0034227	tRNA thio-modification	0.358823	1	1	0.413052	3
GO:0034344	regulation of type III interferon production	0.358823	1	1	0.413052	3
GO:0034392	negative regulation of smooth muscle cell apoptotic process	0.358823	1	1	0.413052	3
GO:0034442	regulation of lipoprotein oxidation	0.358823	1	1	0.413052	3
GO:0034454	microtubule anchoring at centrosome	0.358823	1	1	0.413052	3
GO:0034498	early endosome to Golgi transport	0.358823	1	1	0.413052	3
GO:0035426	extracellular matrix-cell signaling	0.358823	1	1	0.413052	3
GO:0035697	CD8-positive, alpha-beta T cell extravasation	0.358823	1	1	0.413052	3
GO:0035910	ascending aorta morphogenesis	0.358823	1	1	0.413052	3
GO:0035986	senescence-associated heterochromatin focus assembly	0.358823	1	1	0.413052	3
GO:0036023	embryonic skeletal limb joint morphogenesis	0.358823	1	1	0.413052	3
GO:0036066	protein O-linked fucosylation	0.358823	1	1	0.413052	3
GO:0036101	leukotriene B4 catabolic process	0.358823	1	1	0.413052	3
GO:0036112	medium-chain fatty-acyl-CoA metabolic process	0.358823	1	1	0.413052	3
GO:0036155	acylglycerol acyl-chain remodeling	0.358823	1	1	0.413052	3
GO:0036159	inner dynein arm assembly	0.358823	1	1	0.413052	3
GO:0036462	TRAIL-activated apoptotic signaling pathway	0.358823	1	1	0.413052	3
GO:0038033	positive regulation of endothelial cell chemotaxis by VEGF-activated vascular endothelial growth factor receptor signaling pathway	0.358823	1	1	0.413052	3
GO:0038108	negative regulation of appetite by leptin-mediated signaling pathway	0.358823	1	1	0.413052	3
GO:0038110	interleukin-2-mediated signaling pathway	0.358823	1	1	0.413052	3
GO:0038171	cannabinoid signaling pathway	0.358823	1	1	0.413052	3
GO:0042160	lipoprotein modification	0.358823	1	1	0.413052	3
GO:0042271	susceptibility to natural killer cell mediated cytotoxicity	0.358823	1	1	0.413052	3
GO:0042822	pyridoxal phosphate metabolic process	0.358823	1	1	0.413052	3
GO:0042998	positive regulation of Golgi to plasma membrane protein transport	0.358823	1	1	0.413052	3
GO:0043313	regulation of neutrophil degranulation	0.358823	1	1	0.413052	3
GO:0043382	positive regulation of memory T cell differentiation	0.358823	1	1	0.413052	3
GO:0043504	mitochondrial DNA repair	0.358823	1	1	0.413052	3
GO:0043652	engulfment of apoptotic cell	0.358823	1	1	0.413052	3
GO:0043654	recognition of apoptotic cell	0.358823	1	1	0.413052	3
GO:0044205	'de novo' UMP biosynthetic process	0.358823	1	1	0.413052	3
GO:0044206	UMP salvage	0.358823	1	1	0.413052	3
GO:0044208	'de novo' AMP biosynthetic process	0.358823	1	1	0.413052	3
GO:0044314	protein K27-linked ubiquitination	0.358823	1	1	0.413052	3
GO:0045007	depurination	0.358823	1	1	0.413052	3
GO:0045143	homologous chromosome segregation	0.358823	1	1	0.413052	3
GO:0045226	extracellular polysaccharide biosynthetic process	0.358823	1	1	0.413052	3
GO:0045636	positive regulation of melanocyte differentiation	0.358823	1	1	0.413052	3
GO:0045653	negative regulation of megakaryocyte differentiation	0.358823	1	1	0.413052	3
GO:0045656	negative regulation of monocyte differentiation	0.358823	1	1	0.413052	3
GO:0045716	positive regulation of low-density lipoprotein particle receptor biosynthetic process	0.358823	1	1	0.413052	3
GO:0045852	pH elevation	0.358823	1	1	0.413052	3
GO:0045901	positive regulation of translational elongation	0.358823	1	1	0.413052	3
GO:0045964	positive regulation of dopamine metabolic process	0.358823	1	1	0.413052	3
GO:0046368	GDP-L-fucose metabolic process	0.358823	1	1	0.413052	3
GO:0046878	positive regulation of saliva secretion	0.358823	1	1	0.413052	3
GO:0048388	endosomal lumen acidification	0.358823	1	1	0.413052	3
GO:0048539	bone marrow development	0.358823	1	1	0.413052	3
GO:0048597	post-embryonic camera-type eye morphogenesis	0.358823	1	1	0.413052	3
GO:0048739	cardiac muscle fiber development	0.358823	1	1	0.413052	3
GO:0050748	negative regulation of lipoprotein metabolic process	0.358823	1	1	0.413052	3
GO:0050882	voluntary musculoskeletal movement	0.358823	1	1	0.413052	3
GO:0050957	equilibrioception	0.358823	1	1	0.413052	3
GO:0051024	positive regulation of immunoglobulin secretion	0.358823	1	1	0.413052	3
GO:0051126	negative regulation of actin nucleation	0.358823	1	1	0.413052	3
GO:0051176	positive regulation of sulfur metabolic process	0.358823	1	1	0.413052	3
GO:0051414	response to cortisol	0.358823	1	1	0.413052	3
GO:0051451	myoblast migration	0.358823	1	1	0.413052	3
GO:0051552	flavone metabolic process	0.358823	1	1	0.413052	3
GO:0051574	positive regulation of histone H3-K9 methylation	0.358823	1	1	0.413052	3
GO:0051683	establishment of Golgi localization	0.358823	1	1	0.413052	3
GO:0051798	positive regulation of hair follicle development	0.358823	1	1	0.413052	3
GO:0051901	positive regulation of mitochondrial depolarization	0.358823	1	1	0.413052	3
GO:0055009	atrial cardiac muscle tissue morphogenesis	0.358823	1	1	0.413052	3
GO:0060028	convergent extension involved in axis elongation	0.358823	1	1	0.413052	3
GO:0060147	regulation of posttranscriptional gene silencing	0.358823	1	1	0.413052	3
GO:0060197	cloacal septation	0.358823	1	1	0.413052	3
GO:0060287	epithelial cilium movement involved in determination of left/right asymmetry	0.358823	1	1	0.413052	3
GO:0060319	primitive erythrocyte differentiation	0.358823	1	1	0.413052	3
GO:0060421	positive regulation of heart growth	0.358823	1	1	0.413052	3
GO:0060455	negative regulation of gastric acid secretion	0.358823	1	1	0.413052	3
GO:0060509	Type I pneumocyte differentiation	0.358823	1	1	0.413052	3
GO:0060574	intestinal epithelial cell maturation	0.358823	1	1	0.413052	3
GO:0060613	fat pad development	0.358823	1	1	0.413052	3
GO:0060948	cardiac vascular smooth muscle cell development	0.358823	1	1	0.413052	3
GO:0060966	regulation of gene silencing by RNA	0.358823	1	1	0.413052	3
GO:0061009	common bile duct development	0.358823	1	1	0.413052	3
GO:0061049	cell growth involved in cardiac muscle cell development	0.358823	1	1	0.413052	3
GO:0061073	ciliary body morphogenesis	0.358823	1	1	0.413052	3
GO:0061419	positive regulation of transcription from RNA polymerase II promoter in response to hypoxia	0.358823	1	1	0.413052	3
GO:0061428	negative regulation of transcription from RNA polymerase II promoter in response to hypoxia	0.358823	1	1	0.413052	3
GO:0061589	calcium activated phosphatidylserine scrambling	0.358823	1	1	0.413052	3
GO:0061590	calcium activated phosphatidylcholine scrambling	0.358823	1	1	0.413052	3
GO:0061591	calcium activated galactosylceramide scrambling	0.358823	1	1	0.413052	3
GO:0070050	neuron cellular homeostasis	0.358823	1	1	0.413052	3
GO:0070236	negative regulation of activation-induced cell death of T cells	0.358823	1	1	0.413052	3
GO:0070309	lens fiber cell morphogenesis	0.358823	1	1	0.413052	3
GO:0070317	negative regulation of G0 to G1 transition	0.358823	1	1	0.413052	3
GO:0070383	DNA cytosine deamination	0.358823	1	1	0.413052	3
GO:0070574	cadmium ion transmembrane transport	0.358823	1	1	0.413052	3
GO:0070842	aggresome assembly	0.358823	1	1	0.413052	3
GO:0070940	dephosphorylation of RNA polymerase II C-terminal domain	0.358823	1	1	0.413052	3
GO:0071169	establishment of protein localization to chromatin	0.358823	1	1	0.413052	3
GO:0071335	hair follicle cell proliferation	0.358823	1	1	0.413052	3
GO:0072156	distal tubule morphogenesis	0.358823	1	1	0.413052	3
GO:0072162	metanephric mesenchymal cell differentiation	0.358823	1	1	0.413052	3
GO:0072488	ammonium transmembrane transport	0.358823	1	1	0.413052	3
GO:0072592	oxygen metabolic process	0.358823	1	1	0.413052	3
GO:0090240	positive regulation of histone H4 acetylation	0.358823	1	1	0.413052	3
GO:0090286	cytoskeletal anchoring at nuclear membrane	0.358823	1	1	0.413052	3
GO:0090370	negative regulation of cholesterol efflux	0.358823	1	1	0.413052	3
GO:0097011	cellular response to granulocyte macrophage colony-stimulating factor stimulus	0.358823	1	1	0.413052	3
GO:0097039	protein linear polyubiquitination	0.358823	1	1	0.413052	3
GO:0097211	cellular response to gonadotropin-releasing hormone	0.358823	1	1	0.413052	3
GO:1900118	negative regulation of execution phase of apoptosis	0.358823	1	1	0.413052	3
GO:1901315	negative regulation of histone H2A K63-linked ubiquitination	0.358823	1	1	0.413052	3
GO:1901523	icosanoid catabolic process	0.358823	1	1	0.413052	3
GO:1901563	response to camptothecin	0.358823	1	1	0.413052	3
GO:1990182	exosomal secretion	0.358823	1	1	0.413052	3
GO:2000002	negative regulation of DNA damage checkpoint	0.358823	1	1	0.413052	3
GO:2000048	negative regulation of cell-cell adhesion mediated by cadherin	0.358823	1	1	0.413052	3
GO:2000049	positive regulation of cell-cell adhesion mediated by cadherin	0.358823	1	1	0.413052	3
GO:2000096	positive regulation of Wnt signaling pathway, planar cell polarity pathway	0.358823	1	1	0.413052	3
GO:2000110	negative regulation of macrophage apoptotic process	0.358823	1	1	0.413052	3
GO:2000189	positive regulation of cholesterol homeostasis	0.358823	1	1	0.413052	3
GO:2000311	regulation of alpha-amino-3-hydroxy-5-methyl-4-isoxazole propionate selective glutamate receptor activity	0.358823	1	1	0.413052	3
GO:2000344	positive regulation of acrosome reaction	0.358823	1	1	0.413052	3
GO:2000346	negative regulation of hepatocyte proliferation	0.358823	1	1	0.413052	3
GO:2000407	regulation of T cell extravasation	0.358823	1	1	0.413052	3
GO:2000416	regulation of eosinophil migration	0.358823	1	1	0.413052	3
GO:2000601	positive regulation of Arp2/3 complex-mediated actin nucleation	0.358823	1	1	0.413052	3
GO:2000781	positive regulation of double-strand break repair	0.358823	1	1	0.413052	3
GO:2001016	positive regulation of skeletal muscle cell differentiation	0.358823	1	1	0.413052	3
GO:2001286	regulation of caveolin-mediated endocytosis	0.358823	1	1	0.413052	3
GO:0001914	regulation of T cell mediated cytotoxicity	0.358838	1	1	0.413072	3
GO:0043405	regulation of MAP kinase activity	0.358854	1	1	0.413093	3
GO:0001832	blastocyst growth	0.358909	1	1	0.413168	3
GO:0002576	platelet degranulation	0.358978	1	8	6.73857	49
GO:0030323	respiratory tube development	0.359016	1	1	0.413311	3
GO:0045936	negative regulation of phosphate metabolic process	0.359037	1	2	1.24297	9
GO:0033014	tetrapyrrole biosynthetic process	0.359342	1	4	3.02905	22
GO:0046503	glycerolipid catabolic process	0.359342	1	4	3.02905	22
GO:0035821	modification of morphology or physiology of other organism	0.359563	1	1	0.414048	3
GO:0051291	protein heterooligomerization	0.360078	1	8	6.74547	49
GO:0048608	reproductive structure development	0.360467	1	1	0.415263	3
GO:0051591	response to cAMP	0.360597	1	4	3.03425	22
GO:0050796	regulation of insulin secretion	0.361428	1	8	6.75393	49
GO:0070848	response to growth factor	0.362753	1	2	1.25249	9
GO:0010941	regulation of cell death	0.363025	1	30	27.9023	204
GO:0006366	transcription from RNA polymerase II promoter	0.363208	1	8	6.7652	49
GO:0050728	negative regulation of inflammatory response	0.363548	1	9	7.71031	56
GO:0050793	regulation of developmental process	0.364528	1	2	1.25704	9
GO:0030168	platelet activation	0.36688	1	18	16.3367	119
GO:0034968	histone lysine methylation	0.36748	1	5	3.98442	29
GO:0006695	cholesterol biosynthetic process	0.368348	1	5	3.98854	29
GO:0032984	macromolecular complex disassembly	0.370516	1	23	21.2034	154
GO:0051726	regulation of cell cycle	0.372815	1	11	9.67529	70
GO:0010638	positive regulation of organelle organization	0.373537	1	28	26.0904	189
GO:0007596	blood coagulation	0.374723	1	22	20.2807	148
GO:0010923	negative regulation of phosphatase activity	0.37524	1	6	4.95548	36
GO:0044271	cellular nitrogen compound biosynthetic process	0.375681	1	4	3.09682	23
GO:0042742	defense response to bacterium	0.375908	1	6	4.95901	36
GO:0070661	leukocyte proliferation	0.37738	1	6	4.9668	36
GO:0033692	cellular polysaccharide biosynthetic process	0.377556	1	7	5.90887	43
GO:0051128	regulation of cellular component organization	0.379021	1	6	4.97551	36
GO:0050434	positive regulation of viral transcription	0.379553	1	7	5.92042	43
GO:0045765	regulation of angiogenesis	0.380621	1	3	2.1988	16
GO:0048878	chemical homeostasis	0.380834	1	11	9.73467	71
GO:0016032	viral process	0.381119	1	42	39.8567	291
GO:0006730	one-carbon metabolic process	0.381266	1	3	2.20102	16
GO:0005978	glycogen biosynthetic process	0.381297	1	3	2.20113	16
GO:0043330	response to exogenous dsRNA	0.381676	1	3	2.20244	16
GO:0006595	polyamine metabolic process	0.381825	1	3	2.20295	16
GO:0007250	activation of NF-kappaB-inducing kinase activity	0.381825	1	3	2.20295	16
GO:0030325	adrenal gland development	0.381825	1	3	2.20295	16
GO:0050829	defense response to Gram-negative bacterium	0.381825	1	3	2.20295	16
GO:0061217	regulation of mesonephros development	0.381825	1	3	2.20295	16
GO:1901571	fatty acid derivative transport	0.381825	1	3	2.20295	16
GO:0033209	tumor necrosis factor-mediated signaling pathway	0.382004	1	3	2.20356	16
GO:0009605	response to external stimulus	0.382043	1	60	57.5348	422
GO:0043488	regulation of mRNA stability	0.382166	1	3	2.20412	16
GO:0033555	multicellular organismal response to stress	0.382266	1	3	2.20447	16
GO:0009791	post-embryonic development	0.38332	1	9	7.84195	57
GO:0031325	positive regulation of cellular metabolic process	0.385205	1	9	7.85438	58
GO:0014070	response to organic cyclic compound	0.385838	1	8	6.90608	50
GO:0051701	interaction with host	0.387268	1	10	8.82419	64
GO:0046822	regulation of nucleocytoplasmic transport	0.388327	1	11	9.79033	71
GO:0048812	neuron projection morphogenesis	0.388803	1	3	2.22699	16
GO:0006644	phospholipid metabolic process	0.389985	1	4	3.15611	23
GO:0051171	regulation of nitrogen compound metabolic process	0.391092	1	9	7.89391	57
GO:0072009	nephron epithelium development	0.392329	1	4	3.16583	23
GO:0032781	positive regulation of ATPase activity	0.392547	1	4	3.16673	23
GO:0045599	negative regulation of fat cell differentiation	0.392547	1	4	3.16673	23
GO:0050000	chromosome localization	0.392547	1	4	3.16673	23
GO:0090503	RNA phosphodiester bond hydrolysis, exonucleolytic	0.392547	1	4	3.16673	23
GO:0046879	hormone secretion	0.393877	1	4	3.17225	23
GO:0044248	cellular catabolic process	0.39404	1	26	24.3883	179
GO:0030808	regulation of nucleotide biosynthetic process	0.394486	1	4	3.17477	23
GO:0044106	cellular amine metabolic process	0.397772	1	18	16.6358	121
GO:0002824	positive regulation of adaptive immune response based on somatic recombination of immune receptors built from immunoglobulin superfamily domains	0.398052	1	5	4.12957	30
GO:0015844	monoamine transport	0.398254	1	5	4.13052	30
GO:0048146	positive regulation of fibroblast proliferation	0.398254	1	5	4.13052	30
GO:0007010	cytoskeleton organization	0.399171	1	10	8.90788	65
GO:0019439	aromatic compound catabolic process	0.399828	1	4	3.19692	23
GO:0008203	cholesterol metabolic process	0.400472	1	7	6.04108	44
GO:0031295	T cell costimulation	0.400906	1	6	5.09105	37
GO:1903050	regulation of proteolysis involved in cellular protein catabolic process	0.401256	1	7	6.04559	44
GO:1902476	chloride transmembrane transport	0.401524	1	6	5.09431	37
GO:0006112	energy reserve metabolic process	0.401959	1	16	14.7322	107
GO:0010950	positive regulation of endopeptidase activity	0.402736	1	15	13.7684	100
GO:0051656	establishment of organelle localization	0.404078	1	9	7.97972	58
GO:0006919	activation of cysteine-type endopeptidase activity involved in apoptotic process	0.404172	1	9	7.98034	58
GO:0008037	cell recognition	0.404976	1	9	7.98568	58
GO:0034134	toll-like receptor 2 signaling pathway	0.404976	1	9	7.98568	58
GO:0005996	monosaccharide metabolic process	0.408139	1	27	25.5309	186
GO:0002444	myeloid leukocyte mediated immunity	0.408579	1	2	1.3738	10
GO:0006810	transport	0.409253	1	28	26.5259	194
GO:0030224	monocyte differentiation	0.409385	1	2	1.37592	10
GO:0033363	secretory granule organization	0.409399	1	2	1.37596	10
GO:0006895	Golgi to endosome transport	0.409453	1	2	1.3761	10
GO:0048514	blood vessel morphogenesis	0.409472	1	2	1.37615	10
GO:0002833	positive regulation of response to biotic stimulus	0.40956	1	2	1.37638	10
GO:2000772	regulation of cellular senescence	0.40956	1	2	1.37638	10
GO:0007350	blastoderm segmentation	0.409734	1	2	1.37684	10
GO:0009086	methionine biosynthetic process	0.409734	1	2	1.37684	10
GO:0009219	pyrimidine deoxyribonucleotide metabolic process	0.409734	1	2	1.37684	10
GO:0009312	oligosaccharide biosynthetic process	0.409734	1	2	1.37684	10
GO:0010510	regulation of acetyl-CoA biosynthetic process from pyruvate	0.409734	1	2	1.37684	10
GO:0020027	hemoglobin metabolic process	0.409734	1	2	1.37684	10
GO:0032008	positive regulation of TOR signaling	0.409734	1	2	1.37684	10
GO:0032799	low-density lipoprotein receptor particle metabolic process	0.409734	1	2	1.37684	10
GO:0034349	glial cell apoptotic process	0.409734	1	2	1.37684	10
GO:0043691	reverse cholesterol transport	0.409734	1	2	1.37684	10
GO:0048486	parasympathetic nervous system development	0.409734	1	2	1.37684	10
GO:0050775	positive regulation of dendrite morphogenesis	0.409734	1	2	1.37684	10
GO:0050860	negative regulation of T cell receptor signaling pathway	0.409734	1	2	1.37684	10
GO:0050995	negative regulation of lipid catabolic process	0.409734	1	2	1.37684	10
GO:0051930	regulation of sensory perception of pain	0.409734	1	2	1.37684	10
GO:0065005	protein-lipid complex assembly	0.409734	1	2	1.37684	10
GO:0070986	left/right axis specification	0.409734	1	2	1.37684	10
GO:0080111	DNA demethylation	0.409734	1	2	1.37684	10
GO:0090190	positive regulation of branching involved in ureteric bud morphogenesis	0.409734	1	2	1.37684	10
GO:2000114	regulation of establishment of cell polarity	0.409734	1	2	1.37684	10
GO:0051693	actin filament capping	0.40988	1	2	1.37723	10
GO:0032465	regulation of cytokinesis	0.410027	1	2	1.37761	10
GO:0072376	protein activation cascade	0.41012	1	2	1.37786	10
GO:0050678	regulation of epithelial cell proliferation	0.410439	1	2	1.3787	10
GO:0051174	regulation of phosphorus metabolic process	0.412252	1	2	1.38347	10
GO:0072594	establishment of protein localization to organelle	0.412255	1	14	12.8787	94
GO:1901362	organic cyclic compound biosynthetic process	0.413262	1	5	4.20216	31
GO:0044763	single-organism cellular process	0.417108	1	210	207.302	1596
GO:0006986	response to unfolded protein	0.417206	1	16	14.8699	108
GO:2001233	regulation of apoptotic signaling pathway	0.417701	1	3	2.3283	17
GO:0000096	sulfur amino acid metabolic process	0.418769	1	3	2.33204	17
GO:0042491	auditory receptor cell differentiation	0.420508	1	3	2.33811	17
GO:0032835	glomerulus development	0.420695	1	3	2.33876	17
GO:0045931	positive regulation of mitotic cell cycle	0.42085	1	3	2.33931	17
GO:0006289	nucleotide-excision repair	0.420965	1	3	2.33971	17
GO:0042181	ketone biosynthetic process	0.421143	1	3	2.34033	17
GO:0000381	regulation of alternative mRNA splicing, via spliceosome	0.421229	1	3	2.34063	17
GO:0003009	skeletal muscle contraction	0.421229	1	3	2.34063	17
GO:0030049	muscle filament sliding	0.421229	1	3	2.34063	17
GO:0032400	melanosome localization	0.421229	1	3	2.34063	17
GO:0045747	positive regulation of Notch signaling pathway	0.421229	1	3	2.34063	17
GO:1901532	regulation of hematopoietic progenitor cell differentiation	0.421229	1	3	2.34063	17
GO:0030178	negative regulation of Wnt signaling pathway	0.421447	1	3	2.34139	17
GO:0034645	cellular macromolecule biosynthetic process	0.421792	1	20	18.825	140
GO:0045744	negative regulation of G-protein coupled receptor protein signaling pathway	0.422035	1	3	2.34345	17
GO:0032535	regulation of cellular component size	0.422326	1	22	20.7903	151
GO:0018279	protein N-linked glycosylation via asparagine	0.422343	1	12	11.0147	80
GO:0042157	lipoprotein metabolic process	0.423097	1	11	10.0476	73
GO:0016310	phosphorylation	0.424677	1	10	9.08707	66
GO:0051145	smooth muscle cell differentiation	0.42479	1	4	3.30154	24
GO:0043467	regulation of generation of precursor metabolites and energy	0.424967	1	4	3.30228	24
GO:0006955	immune response	0.425021	1	18	16.8975	125
GO:0042147	retrograde transport, endosome to Golgi	0.425092	1	5	4.25857	31
GO:0006370	7-methylguanosine mRNA capping	0.425479	1	4	3.30442	24
GO:0034308	primary alcohol metabolic process	0.425479	1	4	3.30442	24
GO:0043470	regulation of carbohydrate catabolic process	0.425479	1	4	3.30442	24
GO:0045930	negative regulation of mitotic cell cycle	0.425479	1	4	3.30442	24
GO:0072395	signal transduction involved in cell cycle checkpoint	0.425732	1	9	8.12336	59
GO:0072422	signal transduction involved in DNA damage checkpoint	0.425732	1	9	8.12336	59
GO:1902403	signal transduction involved in mitotic DNA integrity checkpoint	0.425732	1	9	8.12336	59
GO:0022904	respiratory electron transport chain	0.426786	1	7	6.19304	45
GO:0006144	purine nucleobase metabolic process	0.427111	1	5	4.26821	31
GO:0043525	positive regulation of neuron apoptotic process	0.427111	1	5	4.26821	31
GO:0070830	tight junction assembly	0.427111	1	5	4.26821	31
GO:0000186	activation of MAPKK activity	0.427261	1	7	6.19579	45
GO:0002200	somatic diversification of immune receptors	0.427288	1	6	5.23078	38
GO:0021987	cerebral cortex development	0.427498	1	5	4.27005	31
GO:0008637	apoptotic mitochondrial changes	0.427997	1	7	6.20004	45
GO:0043087	regulation of GTPase activity	0.428611	1	3	2.36645	17
GO:0032868	response to insulin	0.429325	1	4	3.3205	24
GO:0051056	regulation of small GTPase mediated signal transduction	0.434904	1	8	7.21112	52
GO:0006260	DNA replication	0.435378	1	11	10.1385	74
GO:0051235	maintenance of location	0.437497	1	10	9.17723	67
GO:0043085	positive regulation of catalytic activity	0.440942	1	35	33.821	243
GO:0043902	positive regulation of multi-organism process	0.44339	1	10	9.21867	67
GO:0002376	immune system process	0.444089	1	3	2.42254	18
GO:0050776	regulation of immune response	0.444732	1	8	7.27262	53
GO:0032446	protein modification by small protein conjugation	0.445694	1	1	0.548495	4
GO:0002755	MyD88-dependent toll-like receptor signaling pathway	0.44577	1	9	8.2566	60
GO:1902580	single-organism cellular localization	0.445981	1	40	38.8376	282
GO:0006403	RNA localization	0.446097	1	1	0.549125	4
GO:0072529	pyrimidine-containing compound catabolic process	0.446168	1	1	0.549237	4
GO:0045940	positive regulation of steroid metabolic process	0.446405	1	1	0.549606	4
GO:0033627	cell adhesion mediated by integrin	0.446457	1	1	0.549687	4
GO:0033240	positive regulation of cellular amine metabolic process	0.446595	1	1	0.549903	4
GO:0097202	activation of cysteine-type endopeptidase activity	0.446625	1	1	0.549949	4
GO:0006924	activation-induced cell death of T cells	0.44675	1	1	0.550143	4
GO:0046037	GMP metabolic process	0.44675	1	1	0.550143	4
GO:2000146	negative regulation of cell motility	0.446758	1	1	0.550155	4
GO:0043624	cellular protein complex disassembly	0.446777	1	9	8.26329	60
GO:0015669	gas transport	0.446786	1	1	0.5502	4
GO:0007184	SMAD protein import into nucleus	0.446858	1	1	0.550312	4
GO:0006760	folic acid-containing compound metabolic process	0.446884	1	1	0.550353	4
GO:0072678	T cell migration	0.446884	1	1	0.550353	4
GO:0048505	regulation of timing of cell differentiation	0.446904	1	1	0.550384	4
GO:0072307	regulation of metanephric nephron tubule epithelial cell differentiation	0.446904	1	1	0.550384	4
GO:0034030	ribonucleoside bisphosphate biosynthetic process	0.44693	1	1	0.550425	4
GO:0034033	purine nucleoside bisphosphate biosynthetic process	0.44693	1	1	0.550425	4
GO:0001573	ganglioside metabolic process	0.44694	1	1	0.55044	4
GO:0007028	cytoplasm organization	0.44694	1	1	0.55044	4
GO:0036475	neuron death in response to oxidative stress	0.44694	1	1	0.55044	4
GO:0048311	mitochondrion distribution	0.44694	1	1	0.55044	4
GO:0031077	post-embryonic camera-type eye development	0.446976	1	1	0.550496	4
GO:0034315	regulation of Arp2/3 complex-mediated actin nucleation	0.446976	1	1	0.550496	4
GO:0042074	cell migration involved in gastrulation	0.446976	1	1	0.550496	4
GO:0072584	caveolin-mediated endocytosis	0.446976	1	1	0.550496	4
GO:0097084	vascular smooth muscle cell development	0.446976	1	1	0.550496	4
GO:0002763	positive regulation of myeloid leukocyte differentiation	0.446983	1	1	0.550508	4
GO:0045814	negative regulation of gene expression, epigenetic	0.446983	1	1	0.550508	4
GO:0031639	plasminogen activation	0.447012	1	1	0.550553	4
GO:0031640	killing of cells of other organism	0.447012	1	1	0.550553	4
GO:0050427	3'-phosphoadenosine 5'-phosphosulfate metabolic process	0.447012	1	1	0.550553	4
GO:0070849	response to epidermal growth factor	0.447029	1	1	0.550579	4
GO:1901616	organic hydroxy compound catabolic process	0.447037	1	1	0.550591	4
GO:0039692	single stranded viral RNA replication via double stranded DNA intermediate	0.447048	1	1	0.550609	4
GO:0048644	muscle organ morphogenesis	0.447056	1	1	0.550621	4
GO:0006360	transcription from RNA polymerase I promoter	0.447083	1	1	0.550662	4
GO:0019511	peptidyl-proline hydroxylation	0.447084	1	1	0.550665	4
GO:2000191	regulation of fatty acid transport	0.447084	1	1	0.550665	4
GO:0007033	vacuole organization	0.44709	1	1	0.550674	4
GO:0051560	mitochondrial calcium ion homeostasis	0.447121	1	1	0.550722	4
GO:0000046	autophagic vacuole fusion	0.44713	1	1	0.550736	4
GO:0000290	deadenylation-dependent decapping of nuclear-transcribed mRNA	0.44713	1	1	0.550736	4
GO:0001514	selenocysteine incorporation	0.44713	1	1	0.550736	4
GO:0001732	formation of translation initiation complex	0.44713	1	1	0.550736	4
GO:0002001	renin secretion into blood stream	0.44713	1	1	0.550736	4
GO:0002098	tRNA wobble uridine modification	0.44713	1	1	0.550736	4
GO:0002183	cytoplasmic translational initiation	0.44713	1	1	0.550736	4
GO:0002246	wound healing involved in inflammatory response	0.44713	1	1	0.550736	4
GO:0002309	T cell proliferation involved in immune response	0.44713	1	1	0.550736	4
GO:0002865	negative regulation of acute inflammatory response to antigenic stimulus	0.44713	1	1	0.550736	4
GO:0002922	positive regulation of humoral immune response	0.44713	1	1	0.550736	4
GO:0003025	regulation of systemic arterial blood pressure by baroreceptor feedback	0.44713	1	1	0.550736	4
GO:0003214	cardiac left ventricle morphogenesis	0.44713	1	1	0.550736	4
GO:0003256	regulation of transcription from RNA polymerase II promoter involved in myocardial precursor cell differentiation	0.44713	1	1	0.550736	4
GO:0003266	regulation of secondary heart field cardioblast proliferation	0.44713	1	1	0.550736	4
GO:0006032	chitin catabolic process	0.44713	1	1	0.550736	4
GO:0006108	malate metabolic process	0.44713	1	1	0.550736	4
GO:0006527	arginine catabolic process	0.44713	1	1	0.550736	4
GO:0006574	valine catabolic process	0.44713	1	1	0.550736	4
GO:0006600	creatine metabolic process	0.44713	1	1	0.550736	4
GO:0006620	posttranslational protein targeting to membrane	0.44713	1	1	0.550736	4
GO:0006659	phosphatidylserine biosynthetic process	0.44713	1	1	0.550736	4
GO:0006771	riboflavin metabolic process	0.44713	1	1	0.550736	4
GO:0007021	tubulin complex assembly	0.44713	1	1	0.550736	4
GO:0007262	STAT protein import into nucleus	0.44713	1	1	0.550736	4
GO:0007354	zygotic determination of anterior/posterior axis, embryo	0.44713	1	1	0.550736	4
GO:0007598	blood coagulation, extrinsic pathway	0.44713	1	1	0.550736	4
GO:0009838	abscission	0.44713	1	1	0.550736	4
GO:0010269	response to selenium ion	0.44713	1	1	0.550736	4
GO:0010459	negative regulation of heart rate	0.44713	1	1	0.550736	4
GO:0010533	regulation of activation of Janus kinase activity	0.44713	1	1	0.550736	4
GO:0010667	negative regulation of cardiac muscle cell apoptotic process	0.44713	1	1	0.550736	4
GO:0010668	ectodermal cell differentiation	0.44713	1	1	0.550736	4
GO:0010757	negative regulation of plasminogen activation	0.44713	1	1	0.550736	4
GO:0010815	bradykinin catabolic process	0.44713	1	1	0.550736	4
GO:0010831	positive regulation of myotube differentiation	0.44713	1	1	0.550736	4
GO:0010873	positive regulation of cholesterol esterification	0.44713	1	1	0.550736	4
GO:0014012	peripheral nervous system axon regeneration	0.44713	1	1	0.550736	4
GO:0014722	regulation of skeletal muscle contraction by calcium ion signaling	0.44713	1	1	0.550736	4
GO:0015781	pyrimidine nucleotide-sugar transport	0.44713	1	1	0.550736	4
GO:0015816	glycine transport	0.44713	1	1	0.550736	4
GO:0015871	choline transport	0.44713	1	1	0.550736	4
GO:0016093	polyprenol metabolic process	0.44713	1	1	0.550736	4
GO:0016139	glycoside catabolic process	0.44713	1	1	0.550736	4
GO:0016188	synaptic vesicle maturation	0.44713	1	1	0.550736	4
GO:0016255	attachment of GPI anchor to protein	0.44713	1	1	0.550736	4
GO:0016584	nucleosome positioning	0.44713	1	1	0.550736	4
GO:0016998	cell wall macromolecule catabolic process	0.44713	1	1	0.550736	4
GO:0019470	4-hydroxyproline catabolic process	0.44713	1	1	0.550736	4
GO:0021960	anterior commissure morphogenesis	0.44713	1	1	0.550736	4
GO:0021984	adenohypophysis development	0.44713	1	1	0.550736	4
GO:0022605	oogenesis stage	0.44713	1	1	0.550736	4
GO:0030578	PML body organization	0.44713	1	1	0.550736	4
GO:0030948	negative regulation of vascular endothelial growth factor receptor signaling pathway	0.44713	1	1	0.550736	4
GO:0031340	positive regulation of vesicle fusion	0.44713	1	1	0.550736	4
GO:0032202	telomere assembly	0.44713	1	1	0.550736	4
GO:0032594	protein transport within lipid bilayer	0.44713	1	1	0.550736	4
GO:0032717	negative regulation of interleukin-8 production	0.44713	1	1	0.550736	4
GO:0032803	regulation of low-density lipoprotein particle receptor catabolic process	0.44713	1	1	0.550736	4
GO:0032876	negative regulation of DNA endoreduplication	0.44713	1	1	0.550736	4
GO:0033182	regulation of histone ubiquitination	0.44713	1	1	0.550736	4
GO:0034144	negative regulation of toll-like receptor 4 signaling pathway	0.44713	1	1	0.550736	4
GO:0034393	positive regulation of smooth muscle cell apoptotic process	0.44713	1	1	0.550736	4
GO:0036158	outer dynein arm assembly	0.44713	1	1	0.550736	4
[truncated: 4,717 more rows]

## Sheet: Table S5
Table S5. Gene Set Enriched Analysis (GSEA) Colo205 tumors treated with SEL120-34A 30mg/kg - curated gene sets (C2 v.5.1)
NAME	SIZE	ES	NES	NOM p-val	FDR q-val	FWER p-val	RANK AT MAX
TAKEDA_TARGETS_OF_NUP98_HOXA9_FUSION_3D_UP	30	0.714214	3.12742	0	0	0	112
HECKER_IFNB1_TARGETS	21	0.69282	2.74888	0	0	0	66
STAMBOLSKY_TARGETS_OF_MUTATED_TP53_DN	17	0.726237	2.66793	0	0	0	112
TAKEDA_TARGETS_OF_NUP98_HOXA9_FUSION_10D_UP	24	0.645108	2.65982	0	0	0	99
DEBIASI_APOPTOSIS_BY_REOVIRUS_INFECTION_UP	26	0.628163	2.63564	0	0	0	112
FULCHER_INFLAMMATORY_RESPONSE_LECTIN_VS_LPS_DN	24	0.625795	2.58024	0	0.00012069	0.0005	103
TAKEDA_TARGETS_OF_NUP98_HOXA9_FUSION_8D_UP	19	0.67336	2.56915	0	0.000103448	0.0005	103
GOZGIT_ESR1_TARGETS_DN	39	0.534603	2.55714	0	9.05172e-05	0.0005	163
DER_IFN_ALPHA_RESPONSE_UP	19	0.660165	2.54137	0	0.000154534	0.001	65
HELLER_SILENCED_BY_METHYLATION_UP	17	0.69669	2.52733	0	0.00013908	0.001	108
DAUER_STAT3_TARGETS_DN	16	0.702853	2.52257	0	0.000126437	0.001	103
DER_IFN_BETA_RESPONSE_UP	19	0.660165	2.51572	0	0.0001159	0.001	65
TAKEDA_TARGETS_OF_NUP98_HOXA9_FUSION_16D_UP	15	0.714647	2.50461	0	0.000157466	0.0015	94
HELLER_HDAC_TARGETS_UP	17	0.685372	2.49916	0	0.000146218	0.0015	38
REACTOME_INTERFERON_ALPHA_BETA_SIGNALING	17	0.686625	2.48907	0	0.00013647	0.0015	66
NUYTTEN_NIPP1_TARGETS_UP	47	0.497955	2.48628	0	0.000127941	0.0015	140
GRAESSMANN_RESPONSE_TO_MC_AND_SERUM_DEPRIVATION_UP	21	0.613161	2.4309	0	0.000120415	0.0015	112
NUYTTEN_EZH2_TARGETS_UP	46	0.473721	2.38514	0	0.000158597	0.002	103
MISSIAGLIA_REGULATED_BY_METHYLATION_UP	15	0.665906	2.37696	0	0.00015025	0.002	151
REACTOME_IMMUNE_SYSTEM	42	0.488941	2.36312	0	0.000179259	0.0025	100
DUTERTRE_ESTRADIOL_RESPONSE_24HR_DN	16	0.643733	2.35208	0	0.000170723	0.0025	127
HELLER_HDAC_TARGETS_SILENCED_BY_METHYLATION_UP	16	0.652207	2.31904	0	0.000325269	0.005	83
REACTOME_INTERFERON_SIGNALING	24	0.555124	2.31186	0	0.000311127	0.005	66
GRAESSMANN_APOPTOSIS_BY_SERUM_DEPRIVATION_UP	30	0.527257	2.29358	0	0.000384034	0.0065	118
REACTOME_CYTOKINE_SIGNALING_IN_IMMUNE_SYSTEM	29	0.521727	2.27878	0	0.000516077	0.009	66
MARKEY_RB1_ACUTE_LOF_UP	17	0.62	2.23113	0	0.00103617	0.019	109
WALLACE_PROSTATE_CANCER_RACE_UP	22	0.555037	2.20558	0	0.00126157	0.024	39
BROWNE_INTERFERON_RESPONSIVE_GENES	21	0.560353	2.19928	0	0.0014238	0.028	112
SEITZ_NEOPLASTIC_TRANSFORMATION_BY_8P_DELETION_UP	15	0.62175	2.19232	0.000860585	0.00152401	0.0305	103

## Sheet: Table S6
Table S6. Gene Set Enriched Analysis (GSEA) Responder cells- curated gene sets (C2 v.5.1)
NAME	SIZE	ES	NES	NOM p-val	FDR q-val	FWER p-val	RANK AT MAX
JAATINEN_HEMATOPOIETIC_STEM_CELL_UP	155	0.598322	3.39991	0	0	0	865
MULLIGHAN_MLL_SIGNATURE_1_DN	114	0.58414	3.14541	0	0	0	814
TONKS_TARGETS_OF_RUNX1_RUNX1T1_FUSION_GRANULOCYTE_UP	39	0.726405	3.13502	0	0	0	714
ALCALAY_AML_BY_NPM1_LOCALIZATION_DN	91	0.582143	3.04004	0	0	0	429
ROSS_AML_OF_FAB_M7_TYPE	42	0.669337	2.92355	0	0	0	1238
MULLIGHAN_MLL_SIGNATURE_2_DN	133	0.529423	2.91788	0	0	0	1144
TAKEDA_TARGETS_OF_NUP98_HOXA9_FUSION_8D_UP	92	0.557863	2.9036	0	0	0	1128
TAKEDA_TARGETS_OF_NUP98_HOXA9_FUSION_3D_UP	97	0.5449	2.85965	0	0	0	887
NAKAJIMA_MAST_CELL	23	0.741015	2.74711	0	0	0	479
BOQUEST_STEM_CELL_DN	102	0.514405	2.71517	0	0	0	888
GEORGANTAS_HSC_MARKERS	36	0.643393	2.71325	0	0	0	1099
SANA_TNF_SIGNALING_DN	38	0.634505	2.68755	0	0	0	641
GRAHAM_CML_QUIESCENT_VS_NORMAL_QUIESCENT_DN	25	0.703807	2.65409	0	0	0	648
VERHAAK_AML_WITH_NPM1_MUTATED_DN	156	0.46288	2.61122	0	0	0	650
TAKEDA_TARGETS_OF_NUP98_HOXA9_FUSION_10D_UP	109	0.484273	2.59769	0	0	0	519
GRAHAM_CML_DIVIDING_VS_NORMAL_QUIESCENT_DN	49	0.562169	2.52196	0	0	0	629
TONKS_TARGETS_OF_RUNX1_RUNX1T1_FUSION_HSC_UP	83	0.502642	2.5201	0	0	0	958
VART_KSHV_INFECTION_ANGIOGENIC_MARKERS_UP	57	0.529213	2.49647	0	2.83841e-05	0.0005	672
BAELDE_DIABETIC_NEPHROPATHY_UP	33	0.609593	2.47722	0	2.68902e-05	0.0005	695
TONKS_TARGETS_OF_RUNX1_RUNX1T1_FUSION_SUSTAINED_IN_GRANULOCYTE_UP	11	0.828999	2.47251	0	2.55457e-05	0.0005	714
GENTLES_LEUKEMIC_STEM_CELL_UP	19	0.709027	2.43933	0	7.40439e-05	0.0015	818
CASORELLI_ACUTE_PROMYELOCYTIC_LEUKEMIA_DN	222	0.398749	2.39566	0	0.000308934	0.006	508
KEGG_HEMATOPOIETIC_CELL_LINEAGE	32	0.574738	2.33169	0	0.0009045	0.019	429
HADDAD_T_LYMPHOCYTE_AND_NK_PROGENITOR_UP	41	0.534376	2.29832	0	0.00130093	0.029	1229
IZADPANAH_STEM_CELL_ADIPOSE_VS_BONE_DN	36	0.547376	2.29734	0	0.00126949	0.0295	1136
EINAV_INTERFERON_SIGNATURE_IN_CANCER	20	0.644991	2.28992	0	0.00134127	0.0325	653
TAKEDA_TARGETS_OF_NUP98_HOXA9_FUSION_16D_UP	97	0.434688	2.27488	0	0.00162014	0.041	910
WIERENGA_STAT5A_TARGETS_DN	113	0.421214	2.25761	0	0.00226724	0.0595	715
HECKER_IFNB1_TARGETS	39	0.533424	2.25627	0	0.00222487	0.0605	680

## Sheet: Table S7
Table S7. Gene Set Enriched Analysis (GSEA) Non-responder cells- curated gene sets (C2 v.5.1)
NAME	SIZE	ES	NES	NOM p-val	FDR q-val	FWER p-val	RANK AT MAX
MOLM14_K27AC_CA_SE	176	-0.5108	-3.24489	0	0	0	754
GAL_LEUKEMIC_STEM_CELL_DN	90	-0.563792	-3.19978	0	0	0	272
PARK_APL_PATHOGENESIS_DN	26	-0.766748	-3.16981	0	0	0	569
HADDAD_T_LYMPHOCYTE_AND_NK_PROGENITOR_DN	43	-0.67554	-3.14027	0	0	0	185
DIAZ_CHRONIC_MEYLOGENOUS_LEUKEMIA_DN	62	-0.589687	-3.03936	0	0	0	187
DUNNE_TARGETS_OF_AML1_MTG8_FUSION_UP	25	-0.725134	-2.88352	0	0	0	187
MOLM14_K27AC_DMSO_SE	170	-0.425293	-2.67934	0	0	0	686
CHEOK_RESPONSE_TO_HD_MTX_UP	11	-0.864752	-2.65016	0	0	0	181
MOLM14_K27AC_CA_IDR_SE	94	-0.465917	-2.64078	0	0.000103739	0.001	609
BOYLAN_MULTIPLE_MYELOMA_PCA1_UP	46	-0.547744	-2.62603	0	9.33654e-05	0.001	245
CAIRO_LIVER_DEVELOPMENT_DN	67	-0.495114	-2.60353	0	0.000260934	0.003	389
JOHNSTONE_PARVB_TARGETS_3_DN	310	-0.369494	-2.55514	0	0.00031791	0.004	2053
WANG_IMMORTALIZED_BY_HOXA9_AND_MEIS1_UP	14	-0.746494	-2.51851	0	0.000365731	0.005	108
MOLM14_BRD4_CA_SE	54	-0.50424	-2.48935	0.001321	0.00053848	0.008	609
MCLACHLAN_DENTAL_CARIES_UP	112	-0.420459	-2.45868	0	0.000814468	0.013	588
MOLM14_BRD4_K27AC_CA_SE	53	-0.498518	-2.45338	0	0.00082245	0.014	609
DOANE_BREAST_CANCER_ESR1_DN	11	-0.787597	-2.42039	0	0.00132594	0.024	571
ZHANG_TLX_TARGETS_36HR_DN	83	-0.439042	-2.41898	0	0.00125228	0.024	2030
BROWN_MYELOID_CELL_DEVELOPMENT_UP	61	-0.474934	-2.41897	0	0.00118637	0.024	572
KAMIKUBO_MYELOID_CEBPA_NETWORK	18	-0.665106	-2.41424	0	0.001175	0.025	388
BOYLAN_MULTIPLE_MYELOMA_C_D_DN	102	-0.419262	-2.39349	0	0.00145584	0.0325	500
JAATINEN_HEMATOPOIETIC_STEM_CELL_DN	89	-0.429479	-2.39094	0	0.00145207	0.034	582
MOLM14_BRD4_K27AC_DMSO_SE	69	-0.45904	-2.3897	0	0.00140954	0.0345	686
CHARAFE_BREAST_CANCER_BASAL_VS_MESENCHYMAL_UP	33	-0.549455	-2.38864	0	0.00137024	0.035	378
RODRIGUES_THYROID_CARCINOMA_ANAPLASTIC_UP	243	-0.352743	-2.37576	0	0.0015413	0.041	1962
MULLIGHAN_MLL_SIGNATURE_1_UP	136	-0.387005	-2.36828	0	0.00166189	0.0445	457
MCLACHLAN_DENTAL_CARIES_DN	109	-0.398626	-2.32933	0	0.00252265	0.07	542
SCHURINGA_STAT5A_TARGETS_DN	11	-0.763975	-2.31817	0	0.00291933	0.0845	325
VALK_AML_WITH_11Q23_REARRANGED	13	-0.714352	-2.31815	0	0.00281867	0.0845	508

## Sheet: Table S8
Table S8. Blood morphology of CD1 mice treated with SEL120-34A. Total blood cell counts were assessed in CD-1 mice treated with SEL120-34A for 14 days. No statistical differences were shown between control group and administrated groups (t-test) in respective parameters. RBC – red blood cells, HGB – hemoglobin, HCT – hematocrit, WBC – white blood cells, LYMPH – lymphocytes, MONO – monocytes, GRA …
	Erythrocytes			Leukocytes				Thrombocytes
	RBC	HGB	HCT	WBC	LYMPH	MONO	GRA	PLT	MPV
	106/mm3	g/dl	%	103/mm3	%	%	%	103/mm3	μm3
Control	9.3	15.4	48.2	8.2	64.5	5	30.6	1157	6
SEL120-34A, 30 mg/kg QD	9	14.7	46.2	10.1	68.6	5.5	25.9	1169.4	6.1
SEL120-34A, 60 mg/kg QD	8.9	14.1	46.4	10.4	65.1	5.7	29.2	1050.6	6.6
SEL120-34A, 30 mg/kg BID	9.5	14.7	47.7	12.8	60.2	5.7	34	1305.4	6.6
